# Supplementary material for: High-content screening identifies a role for Na+ channels in insulin production
Source: R Soc Open Sci. 2015 Dec 2;2(12):150306. doi: 10.1098/rsos.150306 (PMC4807443; doi:10.1098/rsos.150306)
Supplement: supplemental data [file rsos150306supp1.xlsx]

## Sheet: Screen results
Supplemental Table 1 - Prestwick Screen Results
Compound	Well ID	Plate	Total Cells	%RFP	normalized to DMSO	%Double	normalized to DMSO
Ctrl-DMSO	A01	1	1054	1.13852	0.5213	26.4706	1.1161
Azaguanine-8	A02	1	1001	2.0979	0.960578	24.6753	1.04041
Allantoin	A03	1	1119	2.50223	1.14571	28.9544	1.22083
Acetazolamide	A04	1	1043	1.62991	0.746297	26.0786	1.09957
Metformin hydrochloride	A05	1	1063	2.16369	0.990699	27.2813	1.15028
Atracurium besylate	A06	1	1072	2.61194	1.19594	23.3209	0.983299
Isoflupredone acetate	A07	1	1084	1.93727	0.887028	23.7085	0.999641
Amiloride hydrochloride dihydrate	A08	1	1111	2.43024	1.11275	25.3825	1.07023
Amprolium hydrochloride	A09	1	1056	2.17803	0.997267	27.9356	1.17787
Hydrochlorothiazide	A10	1	993	1.51057	0.691655	23.7664	1.00208
Sulfaguanidine	A11	1	1121	2.49777	1.14367	26.4942	1.1171
Ctrl-DMSO	A12	1	1078	2.78293	1.27424	25.974	1.09516
Ctrl-10%FBS	B01	1	1013	1.7769	0.813599	32.1816	1.3569
Meticrane	B02	1	1060	2.07547	0.950308	25.283	1.06603
Benzonatate	B03	1	1055	1.23223	0.564207	25.3081	1.06709
Hydroflumethiazide	B04	1	1223	1.47179	0.673897	27.2281	1.14804
Sulfacetamide sodic hydrate	B05	1	1234	1.70178	0.779205	26.3371	1.11047
Heptaminol hydrochloride	B06	1	1000	2.3	1.05311	17.1	0.721002
Sulfathiazole	B07	1	1217	2.1364	0.978206	26.5407	1.11906
Levodopa	B08	1	1144	2.36014	1.08065	26.7483	1.12781
Idoxuridine	B09	1	1099	1.91083	0.874921	27.0246	1.13946
Captopril	B10	1	1179	2.79898	1.28159	24.173	1.01923
Minoxidil	B11	1	905	2.32044	1.06247	24.6409	1.03895
Ctrl-10%FBS	B12	1	1113	2.42588	1.11075	31.8958	1.34485
Ctrl-Cytokines	C01	1	960	1.97917	0.906212	16.5625	0.698339
Sulfaphenazole	C02	1	1144	2.27273	1.04063	26.5734	1.12044
Panthenol (D)	C03	1	1115	2.33184	1.06769	24.3946	1.02857
Sulfadiazine	C04	1	1065	2.06573	0.945846	22.5352	0.950171
Norethynodrel	C05	1	1276	1.41066	0.645906	28.1348	1.18627
Thiamphenicol	C06	1	1236	1.77994	0.814989	22.6537	0.955168
Cimetidine	C07	1	1257	2.22753	1.01993	24.4232	1.02978
Doxylamine succinate	C08	1	1202	1.83028	0.838042	26.2063	1.10496
Ethambutol dihydrochloride	C09	1	1118	2.23614	1.02387	28.5331	1.20307
Antipyrine	C10	1	1110	1.8018	0.825001	26.2162	1.10538
Antipyrine, 4-hydroxy	C11	1	1141	2.45399	1.12362	25.0657	1.05687
Ctrl-Cytokines	C12	1	1111	2.88029	1.31881	17.2817	0.728664
Ctrl-ActivinA	D01	1	1043	1.82167	0.834097	21.86	0.921703
Chloramphenicol	D02	1	1221	3.8493	1.7625	26.0442	1.09812
Epirizole	D03	1	1229	1.54597	0.707863	27.4207	1.15616
Diprophylline	D04	1	1135	1.5859	0.726146	27.2247	1.1479
Triamterene	D05	1	1355	2.06642	0.946163	21.0332	0.886841
Dapsone	D06	1	1259	1.27085	0.581891	30.2621	1.27597
Troleandomycin	D07	1	1153	1.56114	0.71481	20.5551	0.866681
Pyrimethamine	D08	1	1190	2.18487	1.0004	23.7815	1.00272
Hexamethonium dibromide dihydrate	D09	1	1250	1.92	0.879121	27.76	1.17047
Diflunisal	D10	1	1170	1.96581	0.900097	23.9316	1.00905
Niclosamide	D11	1	1191	2.267	1.038	25.3568	1.06914
Ctrl-ActivinA	D12	1	1176	1.36054	0.62296	22.2789	0.939365
Ctrl-Follistatin	E01	1	1153	2.34172	1.07221	26.7997	1.12998
Procaine hydrochloride	E02	1	1203	2.74314	1.25602	25.0208	1.05497
Moxisylyte hydrochoride	E03	1	1173	1.44928	0.663588	23.6147	0.995685
Betazole hydrochloride	E04	1	1101	2.08901	0.956506	24.3415	1.02633
Isoxicam	E05	1	1206	3.15091	1.44273	26.6998	1.12577
Naproxen	E06	1	1139	1.49254	0.683396	21.7735	0.918054
Naphazoline hydrochloride	E07	1	1210	2.64463	1.21091	21.3223	0.899031
Ticlopidine hydrochloride	E08	1	1138	2.89982	1.32776	24.6046	1.03742
Dicyclomine hydrochloride	E09	1	1228	2.28013	1.04402	25.6515	1.08156
Amyleine hydrochloride	E10	1	1149	2.61097	1.1955	22.4543	0.94676
Lidocaïne hydrochloride	E11	1	1056	1.79924	0.823829	23.5795	0.994204
Ctrl-Follistatin	E12	1	1234	2.59319	1.18736	27.8768	1.17539
Ctrl-25mM Glucose DMEM	F01	1	1192	2.18121	0.998722	26.3423	1.11069
Trichlorfon	F02	1	1144	1.74825	0.800482	29.021	1.22364
Carbamazepine	F03	1	1193	2.09556	0.959504	28.9187	1.21932
Triflupromazine hydrochloride	F04	1	1113	1.7071	0.781638	25.5166	1.07588
Mefenamic acid	F05	1	1168	2.05479	0.94084	26.9692	1.13712
Acetohexamide	F06	1	1153	1.90807	0.873657	25.065	1.05684
Sulpiride	F07	1	1166	1.71527	0.785378	25.3859	1.07037
Benoxinate hydrochloride	F08	1	1278	2.9734	1.36145	23.0829	0.973266
Oxethazaine	F09	1	1185	2.19409	1.00462	25.654	1.08167
Pheniramine maleate	F10	1	1188	2.94613	1.34896	24.7475	1.04345
Tolazoline hydrochloride	F11	1	1079	1.85357	0.848703	24.2817	1.02381
Ctrl-25mM Glucose DMEM	F12	1	1116	2.77778	1.27188	23.2975	0.982312
Ctrl-5mM Glucose DMEM	G01	1	1232	2.02922	0.92913	29.0584	1.22522
Morantel tartrate	G02	1	1209	2.06782	0.946806	25.2275	1.06369
Homatropine hydrobromide (R,S)	G03	1	1229	2.35964	1.08042	24.6542	1.03952
Nifedipine	G04	1	1079	1.11214	0.509222	28.1742	1.18793
Chlorpromazine hydrochloride	G05	1	1181	1.60881	0.736633	26.3336	1.11033
Diphenhydramine hydrochloride	G06	1	1109	2.97565	1.36248	25.8792	1.09117
Minaprine dihydrochloride	G07	1	1227	1.46699	0.6717	28.5249	1.20272
Miconazole	G08	1	1120	2.14286	0.981162	25.625	1.08045
Isoxsuprine hydrochloride	G09	1	1136	1.49648	0.685201	23.8556	1.00585
Acebutolol hydrochloride	G10	1	1130	1.59292	0.729359	24.8673	1.0485
Tolnaftate	G11	1	1113	1.88679	0.863916	25.3369	1.0683
Ctrl-5mM Glucose DMEM	G12	1	1279	1.79828	0.823388	25.2541	1.06481
Ctrl-DMSO	H01	1	1133	2.20653	1.01032	28.4201	1.1983
Todralazine hydrochloride	H02	1	1215	2.05761	0.942131	27.0782	1.14172
Imipramine hydrochloride	H03	1	1184	2.11149	0.966798	24.2399	1.02205
Sulindac	H04	1	1114	2.24417	1.02755	27.7379	1.16954
Amitryptiline hydrochloride	H05	1	1113	3.05481	1.39872	27.8527	1.17437
Adiphenine hydrochloride	H06	1	1114	2.1544	0.986446	27.6481	1.16575
Dibucaine	H07	1	1159	1.89819	0.869134	27.1786	1.14595
Prednisone	H08	1	1070	2.71028	1.24097	25.8879	1.09153
Thioridazine hydrochloride	H09	1	1224	1.87908	0.860387	25.7353	1.0851
Diphemanil methylsulfate	H10	1	1010	1.38614	0.634679	23.8614	1.00609
Trimethobenzamide hydrochloride	H11	1	1234	2.26904	1.03894	26.4992	1.11731
Ctrl-DMSO	H12	1	1185	2.19409	1.00462	25.4008	1.071
Ctrl-DMSO	A01	2	881	2.49716	1.14339	25.4257	1.07204
Metronidazole	A02	2	1067	1.96813	0.901161	26.6167	1.12226
Cotinine (-)	A03	2	1002	1.29741	0.59405	24.9501	1.05199
Edrophonium chloride	A04	2	1131	2.21043	1.0121	29.0893	1.22652
Moroxidine hydrochloride	A05	2	1068	1.49813	0.685956	25.8427	1.08963
Baclofen (R,S)	A06	2	1117	1.88004	0.860822	25.2462	1.06448
Acyclovir	A07	2	931	2.7927	1.27871	17.2932	0.729149
Diazoxide	A08	2	1206	2.40464	1.10103	24.9585	1.05235
Amidopyrine	A09	2	1118	2.77281	1.2696	26.297	1.10878
Ursolic acid	A10	2	1155	1.90476	0.872144	24.2424	1.02215
Pindolol	A11	2	1075	2.69767	1.2352	23.907	1.00801
Ctrl-DMSO	A12	2	1133	1.85349	0.848666	30.0971	1.26901
Ctrl-10%FBS	B01	2	1035	1.73913	0.796305	30.7246	1.29547
Khellin	B02	2	893	1.56775	0.717834	26.5398	1.11902
Zimelidine dihydrochloride monohydrate	B03	2	1024	1.66016	0.760145	26.3672	1.11174
Azacyclonol	B04	2	1009	2.18038	0.998341	26.4618	1.11573
Azathioprine	B05	2	1055	1.4218	0.651008	23.3175	0.983157
Lynestrenol	B06	2	1105	1.35747	0.62155	24.4344	1.03025
Guanabenz acetate	B07	2	899	2.44716	1.1205	16.3515	0.689442
Disulfiram	B08	2	1161	2.41171	1.10426	26.3566	1.1113
Acetylsalicylsalicylic acid	B09	2	1161	2.06718	0.946513	25.5814	1.07861
Mianserine hydrochloride	B10	2	1148	2.00348	0.917346	24.4774	1.03206
Nocodazole	B11	2	842	1.54394	0.706934	21.0214	0.886342
Ctrl-10%FBS	B12	2	1107	2.61969	1.19949	34.4173	1.45117
Ctrl-Cytokines	C01	2	875	2.05714	0.941915	14.0571	0.592703
R(-) Apomorphine hydrochloride hemihydrate	C02	2	955	2.6178	1.19863	20.1047	0.847692
Amoxapine	C03	2	1072	2.33209	1.06781	24.347	1.02656
Cyproheptadine hydrochloride	C04	2	899	3.22581	1.47702	17.3526	0.731653
Famotidine	C05	2	1015	1.67488	0.766885	27.3892	1.15483
Danazol	C06	2	1056	2.46212	1.12734	25.5682	1.07805
Lisuride (S)(-)	C07	2	987	1.51976	0.695859	25.6332	1.0808
Tomatine	C08	2	1040	1.44231	0.660397	17.8846	0.754084
Nomifensine maleate	C09	2	1176	1.53061	0.70083	25.6803	1.08278
Dizocilpine maleate	C10	2	1084	1.84502	0.844789	24.8155	1.04632
Acenocoumarol	C11	2	1223	2.37122	1.08572	24.6934	1.04117
Ctrl-Cytokines	C12	2	1057	2.17597	0.996323	17.9754	0.757912
Ctrl-ActivinA	D01	2	846	2.95508	1.35306	24.1135	1.01672
Naloxone hydrochloride	D02	2	967	2.58532	1.18375	23.061	0.972341
Metolazone	D03	2	1037	2.21794	1.01554	25.3616	1.06934
Ciprofloxacin hydrochloride	D04	2	1022	1.56556	0.71683	23.5812	0.994275
Ampicillin trihydrate	D05	2	1063	1.22295	0.559961	26.4346	1.11459
Haloperidol	D06	2	970	2.68041	1.2273	22.4742	0.9476
Naltrexone hydrochloride dihydrate	D07	2	1032	2.71318	1.2423	25.0969	1.05818
Chlorpheniramine maleate	D08	2	983	3.05188	1.39738	26.9583	1.13667
Nalbuphine hydrochloride	D09	2	1238	1.69628	0.776687	27.6252	1.16478
Picotamide monohydrate	D10	2	1119	1.87668	0.859284	24.0393	1.01359
Triamcinolone	D11	2	1084	2.49077	1.14046	22.2325	0.937407
Ctrl-ActivinA	D12	2	1044	2.77778	1.27188	22.6054	0.953129
Ctrl-Follistatin	E01	2	895	1.78771	0.818548	27.8212	1.17305
Bromocryptine mesylate	E02	2	969	3.09598	1.41757	16.8215	0.709258
Metanephrine hydrochloride DL	E03	2	998	2.50501	1.14698	26.0521	1.09846
Dehydrocholic acid	E04	2	939	1.38445	0.633906	25.5591	1.07767
Hesperetin	E05	2	938	2.23881	1.02509	25.7996	1.08781
Perphenazine	E06	2	980	1.53061	0.70083	27.0408	1.14014
Mefloquine hydrochloride	E07	2	1057	1.60833	0.736413	9.36613	0.394912
Isoconazole	E08	2	1160	1.89655	0.868384	27.3276	1.15224
Spironolactone	E09	2	1148	2.00348	0.917346	27.8746	1.1753
Pirenzepine dihydrochloride	E10	2	1133	2.03001	0.929491	24.9779	1.05317
Dexamethasone acetate	E11	2	1068	1.96629	0.900317	23.8764	1.00672
Ctrl-Follistatin	E12	2	1032	3.10078	1.41977	25.2907	1.06635
Ctrl-25mM Glucose DMEM	F01	2	921	3.04017	1.39202	24.43	1.03006
Glipizide	F02	2	1091	1.00825	0.461653	25.3896	1.07052
Loxapine succinate	F03	2	951	1.47213	0.674054	25.7624	1.08624
Hydroxyzine dihydrochloride	F04	2	925	1.72973	0.792001	23.6757	0.998258
Diltiazem hydrochloride	F05	2	966	1.44928	0.663588	26.3975	1.11302
Methotrexate	F06	2	1078	2.69017	1.23176	23.4694	0.98956
Astemizole	F07	2	885	1.58192	0.724323	5.9887	0.252507
Clindamycin hydrochloride	F08	2	1091	1.19157	0.545589	25.2062	1.06279
Terfenadine	F09	2	1201	2.83097	1.29623	20.8993	0.881193
Cefotaxime sodium salt	F10	2	1156	2.42215	1.10904	23.5294	0.992091
Tetracycline hydrochloride	F11	2	1164	2.06186	0.944073	24.3127	1.02512
Ctrl-25mM Glucose DMEM	F12	2	1128	2.12766	0.974203	25.0887	1.05783
Ctrl-5mM Glucose DMEM	G01	2	812	1.60099	0.733052	26.8473	1.13199
Verapamyl hydrochloride	G02	2	1071	2.33427	1.0688	25.6769	1.08264
Dipyridamole	G03	2	981	2.03874	0.933487	26.5036	1.11749
Chlorhexidine	G04	2	849	1.649	0.755036	10.3651	0.437034
Loperamide hydrochloride	G05	2	1027	2.82376	1.29293	24.0506	1.01407
Chlortetracycline hydrochloride	G06	2	1037	2.1215	0.971385	23.5294	0.992091
Tamoxifen citrate	G07	2	1035	2.1256	0.973262	25.9903	1.09585
Nicergoline	G08	2	1114	2.4237	1.10975	26.8402	1.13169
Canrenoic acid potassium salt	G09	2	1172	1.19454	0.54695	23.7201	1.00013
Thioproperazine dimesylate	G10	2	1084	1.93727	0.887028	24.0775	1.0152
Dihydroergotamine tartrate	G11	2	1114	1.79533	0.822039	22.9803	0.968936
Ctrl-5mM Glucose DMEM	G12	2	1065	1.97183	0.902853	26.5728	1.12041
Ctrl-DMSO	H01	2	781	1.92061	0.879402	26.8886	1.13373
Erythromycin	H02	2	935	2.99465	1.37118	22.4599	0.946996
Oleandomycin phosphate	H03	2	1053	2.94397	1.34797	26.1159	1.10115
Midecamycin	H04	2	1006	1.68986	0.773746	25.3479	1.06877
Josamycin	H05	2	961	1.35276	0.619394	25.4943	1.07494
Paclitaxel	H06	2	887	1.35287	0.619448	25.9301	1.09331
Ivermectin	H07	2	784	2.80612	1.28485	18.75	0.790572
Gallamine triethiodide	H08	2	1036	2.60618	1.1933	23.4556	0.988978
Neomycin sulfate	H09	2	1194	2.42881	1.11209	25.6281	1.08058
Dihydrostreptomycin sulfate	H10	2	991	1.81635	0.831661	24.6216	1.03814
Gentamicine sulfate	H11	2	1063	1.50517	0.689182	23.8946	1.00749
Ctrl-DMSO	H12	2	1192	2.01342	0.921897	24.4966	1.03287
Ctrl-DMSO	A01	3	984	2.64228	1.20983	24.7967	1.04553
Isoniazid	A02	3	1024	1.5625	0.71543	26.4648	1.11586
Pentylenetetrazole	A03	3	1037	2.02507	0.927231	25.1688	1.06121
Chlorzoxazone	A04	3	993	2.61833	1.19887	24.2699	1.02331
Ornidazole	A05	3	956	2.30126	1.05369	25.1046	1.05851
Ethosuximide	A06	3	1018	2.75049	1.25938	22.9862	0.969189
Mafenide hydrochloride	A07	3	969	2.06398	0.945047	28.2766	1.19225
Riluzole hydrochloride	A08	3	932	2.6824	1.22821	21.3519	0.90028
Nitrofurantoin	A09	3	1043	2.39693	1.0975	24.3528	1.02681
Hydralazine hydrochloride	A10	3	876	1.59817	0.731764	21.2329	0.89526
Phenelzine sulfate	A11	3	914	2.407	1.10211	25.1641	1.06102
Ctrl-DMSO	A12	3	1050	2.28571	1.04657	26.4762	1.11634
Ctrl-10%FBS	B01	3	841	2.49703	1.14333	30.0832	1.26842
Tranexamic acid	B02	3	1121	1.5165	0.69437	26.7618	1.12838
Etofylline	B03	3	1037	2.4108	1.10385	24.4937	1.03275
Tranylcypromine hydrochloride	B04	3	1036	1.73745	0.795537	26.1583	1.10293
Alverine citrate salt	B05	3	1069	2.61927	1.1993	25.5379	1.07678
Aceclofenac	B06	3	1026	1.16959	0.535527	24.8538	1.04793
Iproniazide phosphate	B07	3	1160	1.72414	0.78944	25.431	1.07227
Sulfamethoxazole	B08	3	1358	2.20913	1.01151	26.5096	1.11775
Mephenesin	B09	3	998	2.10421	0.963465	24.9499	1.05198
Phenformin hydrochloride	B10	3	899	2.5584	1.17143	26.9188	1.135
Flutamide	B11	3	1012	1.08696	0.497691	23.1225	0.974935
Ctrl-10%FBS	B12	3	974	2.05339	0.940196	31.6222	1.33331
Ctrl-Cytokines	C01	3	836	2.99043	1.36924	14.9522	0.63044
Ampyrone	C02	3	1042	1.82342	0.834898	24.3762	1.02779
Levamisole hydrochloride	C03	3	1106	2.35081	1.07638	26.8535	1.13225
Pargyline hydrochloride	C04	3	946	1.16279	0.532413	27.6956	1.16775
Methocarbamol	C05	3	1120	2.32143	1.06293	27.3214	1.15198
Aztreonam	C06	3	1211	1.7341	0.794004	24.36	1.02711
Cloxacillin sodium salt	C07	3	1047	2.5788	1.18077	26.6476	1.12356
Nalidixic acid sodium salt hydrate	C08	3	1095	2.55708	1.17082	24.1096	1.01655
Pentolinium bitartrate	C09	3	1024	2.24609	1.02843	25.4883	1.07468
Aminopurine, 6-benzyl	C10	3	1038	2.60116	1.19101	24.1811	1.01957
Tolbutamide	C11	3	926	1.72786	0.791145	24.1901	1.01995
Ctrl-Cytokines	C12	3	963	1.34995	0.618108	16.5109	0.696163
Ctrl-ActivinA	D01	3	994	3.31992	1.52011	22.334	0.941688
Midodrine hydrochloride	D02	3	1014	1.47929	0.677331	26.2327	1.10607
Thalidomide	D03	3	1037	1.83221	0.838923	25.2652	1.06528
Oxolinic acid	D04	3	955	1.98953	0.910956	27.0157	1.13909
Nimesulide	D05	3	1103	2.08522	0.954772	24.66	1.03976
Hydrastinine hydrochloride	D06	3	1337	1.94465	0.890409	25.9536	1.0943
Pentoxifylline	D07	3	1372	2.04082	0.93444	25.8017	1.0879
Metaraminol bitartrate	D08	3	953	2.93809	1.34528	23.2949	0.982201
Salbutamol	D09	3	1010	1.78218	0.816016	24.7525	1.04366
Prilocaine hydrochloride	D10	3	1006	2.18688	1.00132	26.9384	1.13583
Camptothecine (S,+)	D11	3	875	2.05714	0.941915	7.77143	0.327673
Ctrl-ActivinA	D12	3	1052	2.28137	1.04458	21.1027	0.889769
Ctrl-Follistatin	E01	3	968	2.47934	1.13523	26.7562	1.12814
Ranitidine hydrochloride	E02	3	1111	1.71017	0.783045	24.0324	1.0133
Tiratricol, 3,3',5-triiodothyroacetic acid	E03	3	1028	2.72374	1.24713	28.3074	1.19355
Flufenamic acid	E04	3	995	2.71357	1.24248	25.6281	1.08058
Flumequine	E05	3	1005	2.18905	1.00231	25.5721	1.07822
Tolfenamic acid	E06	3	961	1.97711	0.905269	22.1644	0.934537
Meclofenamic acid sodium salt monohydrate	E07	3	1321	2.11961	0.970516	25.4353	1.07245
Kawain	E08	3	955	1.88482	0.863011	26.911	1.13467
Trimethoprim	E09	3	951	1.47213	0.674054	25.9727	1.09511
Metoclopramide monohydrochloride	E10	3	897	2.11817	0.969859	27.9822	1.17984
Fenbendazole	E11	3	911	3.40285	1.55808	24.9177	1.05062
Ctrl-Follistatin	E12	3	1068	1.59176	0.728828	26.9663	1.137
Ctrl-25mM Glucose DMEM	F01	3	1015	0.985222	0.451109	26.0099	1.09668
Piroxicam	F02	3	1048	2.29008	1.04857	28.0534	1.18284
Pyrantel tartrate	F03	3	1107	1.71635	0.785875	26.7389	1.12742
Fenspiride hydrochloride	F04	3	960	2.29167	1.0493	21.5625	0.909158
Gemfibrozil	F05	3	1007	1.68818	0.772977	23.9325	1.00909
Mefexamide hydrochloride	F06	3	905	2.76243	1.26485	20.884	0.880549
Tiapride hydrochloride	F07	3	1033	1.64569	0.753522	27.1055	1.14287
Mebendazole	F08	3	931	1.39635	0.639353	27.6047	1.16392
Fenbufen	F09	3	1058	2.0794	0.952104	23.535	0.992325
Ketoprofen	F10	3	921	1.52009	0.69601	25.9501	1.09415
Indapamide	F11	3	1081	1.66512	0.76242	26.1795	1.10383
Ctrl-25mM Glucose DMEM	F12	3	1004	2.58964	1.18573	25.5976	1.07929
Ctrl-5mM Glucose DMEM	G01	3	1062	1.78908	0.819175	26.3653	1.11166
Norfloxacin	G02	3	1055	1.89573	0.86801	25.8768	1.09106
Antimycin A	G03	3	844	2.96209	1.35627	1.30332	0.0549529
Xylometazoline hydrochloride	G04	3	1052	2.56654	1.17516	20.057	0.845682
Oxymetazoline hydrochloride	G05	3	970	1.64948	0.755258	21.5464	0.908479
Nifenazone	G06	3	956	2.51046	1.14948	22.4895	0.948246
Griseofulvin	G07	3	1099	2.00182	0.916584	26.5696	1.12028
Clemizole hydrochloride	G08	3	1001	3.1968	1.46374	28.6713	1.20889
Tropicamide	G09	3	1007	2.48262	1.13673	25.9186	1.09283
Nefopam hydrochloride	G10	3	908	1.98238	0.907683	25	1.0541
Phentolamine hydrochloride	G11	3	902	2.54989	1.16753	22.7273	0.958269
Ctrl-5mM Glucose DMEM	G12	3	1181	2.2862	1.04679	27.1804	1.14603
Ctrl-DMSO	H01	3	1048	1.62214	0.742737	28.5305	1.20296
Etodolac	H02	3	965	2.07254	0.948965	26.0104	1.0967
Scopolamin-N-oxide hydrobromide	H03	3	1134	2.91005	1.33244	26.0141	1.09685
Hyoscyamine (L)	H04	3	976	2.56148	1.17284	20.6967	0.872653
Chlorphensin carbamate	H05	3	1012	2.0751	0.950137	24.0119	1.01243
Metampicillin sodium salt	H06	3	978	2.76074	1.26407	26.6871	1.12523
Dilazep dihydrochloride	H07	3	996	2.81124	1.2872	26.8072	1.1303
Ofloxacin	H08	3	930	1.6129	0.738509	26.9892	1.13797
Lomefloxacin hydrochloride	H09	3	1010	2.47525	1.13336	25.3465	1.06871
Orphenadrine hydrochloride	H10	3	899	2.44716	1.1205	22.9143	0.966157
Proglumide	H11	3	1025	2.43902	1.11677	25.6585	1.08186
Ctrl-DMSO	H12	3	1192	1.1745	0.537773	24.5805	1.03641
Ctrl-DMSO	A01	4	936	1.92308	0.88053	26.4957	1.11716
Mexiletine hydrochloride	A02	4	892	2.80269	1.28328	27.13	1.14391
Flavoxate hydrochloride	A03	4	1117	1.96956	0.901814	25.2462	1.06448
Bufexamac	A04	4	1014	1.38067	0.632175	27.5148	1.16013
Glutethimide, para-amino	A05	4	986	1.21704	0.557252	23.3266	0.983538
Dropropizine (R,S)	A06	4	989	3.03337	1.3889	25.8847	1.0914
Pinacidil	A07	4	1011	2.17606	0.996366	26.8051	1.13021
Albendazole	A08	4	966	2.38095	1.09018	25.7764	1.08683
Clonidine hydrochloride	A09	4	1124	2.31317	1.05914	18.1495	0.765251
Bupropion hydrochloride	A10	4	757	1.84941	0.846797	13.21	0.556986
Alprenolol hydrochloride	A11	4	1028	2.43191	1.11351	22.5681	0.951558
Ctrl-DMSO	A12	4	1120	1.96429	0.899398	25.2679	1.06539
Ctrl-10%FBS	B01	4	877	1.71038	0.783139	33.1813	1.39905
Chlorothiazide	B02	4	1042	2.39923	1.09855	24.3762	1.02779
Diphenidol hydrochloride	B03	4	1150	1.82609	0.83612	25.913	1.09259
Norethindrone	B04	4	1065	1.87793	0.85986	25.1643	1.06102
Nortriptyline hydrochloride	B05	4	1009	1.48662	0.680687	19.227	0.810683
Niflumic acid	B06	4	951	1.36698	0.625908	23.2387	0.979833
Isotretinoin	B07	4	1142	2.18914	1.00235	26.9702	1.13717
Retinoic acid	B08	4	923	1.84182	0.843324	23.727	1.00042
Antazoline hydrochloride	B09	4	1095	1.00457	0.459966	26.5753	1.12052
Ethacrynic acid	B10	4	877	2.7366	1.25302	22.3489	0.942316
Praziquantel	B11	4	1019	2.55152	1.16828	25.0245	1.05513
Ctrl-10%FBS	B12	4	1076	1.95167	0.893623	31.1338	1.31272
Ctrl-Cytokines	C01	4	856	1.51869	0.695372	17.0561	0.71915
Ethisterone	C02	4	1050	1.33333	0.610501	26.4762	1.11634
Triprolidine hydrochloride	C03	4	1052	1.42586	0.652864	27.3764	1.1543
Doxepin hydrochloride	C04	4	1124	2.75801	1.26282	24.1993	1.02034
Dyclonine hydrochloride	C05	4	1048	2.00382	0.917499	28.2443	1.19089
Dimenhydrinate	C06	4	916	2.51092	1.14969	26.0917	1.10013
Disopyramide	C07	4	1205	1.9917	0.911951	25.8091	1.08821
Clotrimazole	C08	4	907	1.21279	0.555307	23.043	0.971582
Vinpocetine	C09	4	1181	2.20152	1.00802	25.0635	1.05677
Clomipramine hydrochloride	C10	4	1037	2.02507	0.927231	21.9865	0.927035
Fendiline hydrochloride	C11	4	1167	1.28535	0.588529	22.5364	0.950222
Ctrl-Cytokines	C12	4	931	1.82599	0.836078	13.5338	0.570639
Ctrl-ActivinA	D01	4	1087	2.11592	0.968826	20.4232	0.86112
Vincamine	D02	4	1056	1.13636	0.520313	21.7803	0.918341
Indomethacin	D03	4	1052	1.61597	0.739913	25.9506	1.09418
Cortisone	D04	4	1152	1.73611	0.794923	27.5174	1.16024
Prednisolone	D05	4	939	2.12993	0.975241	24.9201	1.05073
Fenofibrate	D06	4	1075	1.86047	0.851861	25.8605	1.09038
Bumetanide	D07	4	1259	2.22399	1.01831	24.6227	1.03819
Labetalol hydrochloride	D08	4	1029	1.36054	0.62296	25.2672	1.06536
Cinnarizine	D09	4	1143	1.74978	0.801182	25.4593	1.07346
Methylprednisolone, 6-alpha	D10	4	968	2.47934	1.13523	24.2769	1.02361
Quinidine hydrochloride monohydrate	D11	4	1202	2.49584	1.14278	24.5424	1.0348
Ctrl-ActivinA	D12	4	1059	2.92729	1.34033	18.1303	0.764444
Ctrl-Follistatin	E01	4	972	2.6749	1.22477	31.4815	1.32738
Fludrocortisone acetate	E02	4	912	4.16667	1.90781	22.1491	0.933892
Fenoterol hydrobromide	E03	4	1184	1.35135	0.618751	27.2804	1.15025
Homochlorcyclizine dihydrochloride	E04	4	1140	1.57895	0.722961	27.2807	1.15026
Diethylcarbamazine citrate	E05	4	1136	1.67254	0.765813	26.1444	1.10235
Chenodiol	E06	4	1050	1.61905	0.741322	22.6667	0.955714
Perhexiline maleate	E07	4	1191	2.68682	1.23023	21.7464	0.916913
Oxybutynin chloride	E08	4	988	2.53036	1.15859	26.5182	1.11811
Spiperone	E09	4	1129	2.56864	1.17612	24.6236	1.03822
Pyrilamine maleate	E10	4	1060	1.69811	0.777524	24.9057	1.05012
Sulfinpyrazone	E11	4	1160	1.81034	0.828912	26.2931	1.10862
Ctrl-Follistatin	E12	4	1169	1.79641	0.822531	27.3738	1.15419
Ctrl-25mM Glucose DMEM	F01	4	950	2.84211	1.30133	22.9474	0.967549
Dantrolene sodium salt	F02	4	851	2.35018	1.07609	22.3267	0.941379
Trazodone hydrochloride	F03	4	1040	1.44231	0.660397	27.4038	1.15545
Glafenine hydrochloride	F04	4	984	1.93089	0.884109	22.0528	0.929833
Pimethixene maleate	F05	4	985	2.43655	1.11564	24.0609	1.0145
Pergolide mesylate	F06	4	941	2.65675	1.21646	21.4665	0.905111
Acemetacin	F07	4	1162	2.0654	0.945698	25.5594	1.07768
Benzydamine hydrochloride	F08	4	954	1.99161	0.911911	25.891	1.09166
Fipexide hydrochloride	F09	4	1177	2.03908	0.933646	23.6194	0.995884
Mifepristone	F10	4	880	2.38636	1.09266	20	0.843277
Diperodon hydrochloride	F11	4	1142	1.66375	0.761789	23.5552	0.993176
Ctrl-25mM Glucose DMEM	F12	4	1138	2.02109	0.925407	27.065	1.14117
Ctrl-5mM Glucose DMEM	G01	4	1011	2.57171	1.17752	25.816	1.0885
Lisinopril	G02	4	1125	1.86667	0.854701	26.7556	1.12812
Lincomycin hydrochloride	G03	4	1004	2.98805	1.36815	26.494	1.11709
Telenzepine dihydrochloride	G04	4	1051	3.13987	1.43767	25.8801	1.09121
Econazole nitrate	G05	4	1098	1.54827	0.708915	24.0437	1.01378
Bupivacaine hydrochloride	G06	4	950	1.57895	0.722961	26.4211	1.11401
Clemastine fumarate	G07	4	1139	2.01932	0.924595	24.4952	1.03281
Oxytetracycline dihydrate	G08	4	1067	2.43674	1.11572	23.149	0.976052
Pimozide	G09	4	1041	3.65034	1.6714	18.5399	0.781712
Amodiaquin dihydrochloride dihydrate	G10	4	989	1.82002	0.833343	25.5814	1.07861
Mebeverine hydrochloride	G11	4	1083	2.21607	1.01468	24.0997	1.01614
Ctrl-5mM Glucose DMEM	G12	4	1242	1.69082	0.774186	26.57	1.1203
Ctrl-DMSO	H01	4	1056	3.69318	1.69102	25	1.0541
Ifenprodil tartrate	H02	4	1122	1.96078	0.897795	25.4011	1.07101
Flunarizine dihydrochloride	H03	4	1116	2.24014	1.02571	21.595	0.910528
Trifluoperazine dihydrochloride	H04	4	1181	2.20152	1.00802	26.0796	1.09962
Enalapril maleate	H05	4	1040	2.69231	1.23274	24.1346	1.01761
Minocycline hydrochloride	H06	4	941	1.80659	0.827193	22.848	0.963361
Glibenclamide	H07	4	931	2.14823	0.983621	25.5639	1.07787
Guanethidine sulfate	H08	4	1001	1.6983	0.777611	25.7742	1.08674
Quinacrine dihydrochloride dihydrate	H09	4	907	2.31533	1.06013	11.0254	0.464872
Clofilium tosylate	H10	4	872	3.44037	1.57526	9.97706	0.420671
Fluphenazine dihydrochloride	H11	4	1161	2.23945	1.02539	23.6003	0.995081
Ctrl-DMSO	H12	4	1113	1.79695	0.822777	22.372	0.943288
Ctrl-DMSO	A01	5	1045	1.62679	0.744869	25.2632	1.06519
Streptomycin sulfate	A02	5	1098	2.18579	1.00082	23.224	0.979215
Alfuzosin hydrochloride	A03	5	1068	2.24719	1.02893	21.8165	0.919867
Chlorpropamide	A04	5	986	2.12982	0.975191	23.1237	0.974986
Phenylpropanolamine hydrochloride	A05	5	1044	4.11877	1.88589	20.4023	0.860239
Ascorbic acid	A06	5	1055	2.27488	1.04161	27.3934	1.15501
Methyldopa (L,-)	A07	5	1086	2.30203	1.05404	22.0994	0.931798
Cefoperazone dihydrate	A08	5	1166	2.14408	0.981723	22.7273	0.958269
Zoxazolamine	A09	5	985	1.3198	0.604303	25.1777	1.06159
Tacrine hydrochloride hydrate	A10	5	971	1.33883	0.613016	24.2019	1.02044
Bisoprolol fumarate	A11	5	1031	3.10378	1.42115	25.2182	1.0633
Ctrl-DMSO	A12	5	1223	1.55356	0.711336	23.2216	0.979111
Ctrl-10%FBS	B01	5	1109	1.8936	0.867032	31.2894	1.31928
Tremorine dihydrochloride	B02	5	1119	2.05541	0.94112	24.4861	1.03243
Practolol	B03	5	1001	2.2977	1.05206	22.1778	0.935102
Zidovudine, AZT	B04	5	1028	1.45914	0.668106	24.9027	1.04999
Sulfisoxazole	B05	5	1024	1.07422	0.491858	23.0469	0.971745
Zaprinast	B06	5	1062	1.69492	0.77606	21.3748	0.901242
Chlormezanone	B07	5	960	1.77083	0.810821	27.6042	1.1639
Procainamide hydrochloride	B08	5	1082	3.69686	1.6927	22.7357	0.958624
N6-methyladenosine	B09	5	1027	1.26582	0.579589	19.7663	0.833424
Guanfacine hydrochloride	B10	5	1022	2.25049	1.03044	15.1663	0.639471
Flupentixol dihydrochloride cis-(Z)	B11	5	957	1.5674	0.717673	24.7649	1.04418
Ctrl-10%FBS	B12	5	1091	2.38313	1.09118	33.1806	1.39902
Ctrl-Cytokines	C01	5	978	2.76074	1.26407	11.9632	0.504414
Furosemide	C02	5	1046	1.62524	0.744157	20.0765	0.846502
Methapyrilene hydrochloride	C03	5	1007	2.28401	1.04579	21.3505	0.900221
Desipramine hydrochloride	C04	5	951	1.78759	0.818495	17.6656	0.74485
Clorgyline hydrochloride	C05	5	1046	0.764818	0.350192	21.4149	0.902935
Clenbuterol hydrochloride	C06	5	1138	2.46046	1.12658	21.529	0.907745
Maprotiline hydrochloride	C07	5	829	2.29192	1.04941	18.456	0.778175
Thioguanosine	C08	5	1153	2.42845	1.11193	12.1422	0.511963
Chlorprothixene hydrochloride	C09	5	1053	2.46914	1.13056	19.6581	0.828862
Ritodrine hydrochloride	C10	5	1070	2.52336	1.15539	20.6542	0.870861
Clozapine	C11	5	1125	1.86667	0.854701	22.3111	0.940722
Ctrl-Cytokines	C12	5	1286	1.94401	0.890116	13.8414	0.583605
Ctrl-ActivinA	D01	5	979	2.55363	1.16924	18.1818	0.766615
Chlorthalidone	D02	5	1054	2.27704	1.0426	21.3472	0.900082
Dobutamine hydrochloride	D03	5	1075	1.76744	0.809268	21.6744	0.913877
Enoxacin	D04	5	929	2.36814	1.08431	21.6362	0.912264
Clopamide	D05	5	1022	1.17417	0.537623	26.5166	1.11804
Hycanthone	D06	5	984	2.94715	1.34943	17.6829	0.74558
Adenosine 5'-monophosphate monohydrate	D07	5	987	1.51976	0.695859	21.6819	0.914191
Amoxicillin	D08	5	993	2.61833	1.19887	24.3706	1.02756
Cephalexin monohydrate	D09	5	930	1.82796	0.836977	22.1505	0.933952
Dextromethorphan hydrobromide monohydrate	D10	5	1085	1.93548	0.886211	19.2627	0.812188
Droperidol	D11	5	994	2.51509	1.1516	23.2394	0.979864
Ctrl-ActivinA	D12	5	1184	2.36486	1.08281	21.3682	0.900967
Ctrl-Follistatin	E01	5	1028	1.84825	0.846268	19.9416	0.840816
Bambuterol hydrochloride	E02	5	1181	3.13294	1.4345	22.0152	0.928247
Betamethasone	E03	5	1033	2.22652	1.01947	23.2333	0.979605
Colchicine	E04	5	907	3.0871	1.41351	11.0254	0.464872
Metergoline	E05	5	924	2.70563	1.23884	11.2554	0.474571
Brinzolamide	E06	5	1029	2.33236	1.06793	24.6842	1.04078
Ambroxol hydrochloride	E07	5	871	2.29621	1.05138	20.8955	0.881036
Benfluorex hydrochloride	E08	5	999	1.7017	0.779167	22.2222	0.936974
Bepridil hydrochloride	E09	5	993	1.51057	0.691655	23.7664	1.00208
Buspirone hydrochloride	E10	5	961	3.01769	1.38173	22.0604	0.930149
Benzbromarone	E11	5	981	2.85423	1.30688	21.7125	0.915484
Ctrl-Follistatin	E12	5	1139	2.4583	1.12559	23.6172	0.995792
Ctrl-25mM Glucose DMEM	F01	5	1012	2.17391	0.995381	25.6917	1.08326
Ketotifen fumarate	F02	5	1165	2.14592	0.982565	24.0343	1.01338
Debrisoquin sulfate	F03	5	1161	1.98105	0.907075	24.3755	1.02777
Amethopterin (R,S)	F04	5	939	1.38445	0.633906	16.1874	0.682524
Methylergometrine maleate	F05	5	970	2.8866	1.3217	20.9278	0.882398
Methiothepin maleate	F06	5	1064	1.78571	0.817635	18.891	0.796516
Clofazimine	F07	5	1055	2.36967	1.08501	18.5782	0.783328
Nafronyl oxalate	F08	5	1082	2.68022	1.22721	22.8281	0.96252
Bezafibrate	F09	5	1028	2.43191	1.11351	22.6654	0.955659
Mimosine	F10	5	1120	1.96429	0.899398	23.6607	0.997627
Clebopride maleate	F11	5	1136	2.37676	1.08826	20.1585	0.849958
Ctrl-25mM Glucose DMEM	F12	5	1186	2.44519	1.11959	24.199	1.02032
Ctrl-5mM Glucose DMEM	G01	5	955	2.72251	1.24657	23.3508	0.984559
Lidoflazine	G02	5	979	3.1665	1.44986	21.144	0.891513
Betaxolol hydrochloride	G03	5	1027	1.55794	0.713341	21.7137	0.915534
Nicardipine hydrochloride	G04	5	855	1.16959	0.535527	15.9064	0.670676
Probucol	G05	5	1128	2.12766	0.974203	24.3794	1.02793
Mitoxantrone dihydrochloride	G06	5	896	36.0491	16.506	1.67411	0.0705868
GBR 12909 dihydrochloride	G07	5	997	1.60481	0.734805	16.5496	0.697797
Carbetapentane citrate	G08	5	1037	1.83221	0.838923	21.1186	0.890442
Dequalinium dichloride	G09	5	734	3.26975	1.49714	0.953678	0.0402108
Ketoconazole	G10	5	1062	2.25989	1.03475	23.7288	1.0005
Fusidic acid sodium salt	G11	5	1146	2.09424	0.958901	24.9564	1.05226
Ctrl-5mM Glucose DMEM	G12	5	1172	1.70648	0.781357	24.2321	1.02172
Ctrl-DMSO	H01	5	971	2.05973	0.943101	22.76	0.959651
Terbutaline hemisulfate	H02	5	1074	2.7933	1.27898	23.2775	0.981468
Ketanserin tartrate hydrate	H03	5	986	2.12982	0.975191	27.789	1.17169
Hemicholinium bromide	H04	5	960	2.39583	1.09699	23.9583	1.01018
Kanamycin A sulfate	H05	5	952	1.47059	0.673346	23.1092	0.974375
Amikacin hydrate	H06	5	644	3.57143	1.63527	24.2236	1.02136
Etoposide	H07	5	787	2.1601	0.989058	12.8335	0.541112
Clomiphene citrate (Z,E)	H08	5	999	2.6026	1.19167	20.5205	0.865224
Oxantel pamoate	H09	5	992	3.42742	1.56933	24.0927	1.01584
Prochlorperazine dimaleate	H10	5	926	2.69978	1.23616	19.2225	0.810493
Hesperidin	H11	5	956	1.56904	0.718424	24.0586	1.0144
Ctrl-DMSO	H12	5	1081	2.31267	1.05892	24.3293	1.02582
Ctrl-DMSO	A01	6	953	1.46905	0.67264	23.5047	0.99105
Testosterone propionate	A02	6	1041	2.4976	1.14359	23.5351	0.992329
Arecoline hydrobromide	A03	6	875	1.71429	0.784929	18.4	0.775815
Thyroxine (L)	A04	6	1144	1.83566	0.840506	20.8916	0.880871
Tocopherol (R,S)	A05	6	849	3.88693	1.77973	22.2615	0.93863
Pepstatin A	A06	6	1087	2.29991	1.05307	23.3671	0.985245
SR-95639A	A07	6	916	2.29258	1.04971	21.5066	0.906799
Adamantamine fumarate	A08	6	1055	2.8436	1.30202	24.9289	1.0511
Butoconazole nitrate	A09	6	1026	2.63158	1.20494	25.9259	1.09314
Amiodarone hydrochloride	A10	6	988	2.93522	1.34397	20.8502	0.879125
Amphotericin B	A11	6	1050	2.7619	1.26461	25.7143	1.08421
Ctrl-DMSO	A12	6	960	1.875	0.858516	21.9792	0.926726
Ctrl-10%FBS	B01	6	934	2.89079	1.32362	26.6595	1.12407
Androsterone	B02	6	1085	3.22581	1.47702	22.3041	0.940429
Anisomycin	B03	6	821	2.67966	1.22695	11.4495	0.482753
Carbarsone	B04	6	1079	2.68767	1.23062	20.2039	0.851874
Apigenin	B05	6	1005	2.68657	1.23011	20.796	0.87684
Aspartic acid, N-acetyl (R,S)	B06	6	1079	1.94625	0.891139	22.0575	0.930027
Bacampicillin hydrochloride	B07	6	1097	1.54968	0.709561	25.1595	1.06082
Betulinic acid	B08	6	1080	2.77778	1.27188	21.8519	0.921358
Biotin	B09	6	952	2.94118	1.34669	23.0042	0.969946
Bisacodyl	B10	6	1028	2.91829	1.33621	22.8599	0.963862
Calciferol	B11	6	985	2.53807	1.16212	28.6294	1.20713
Ctrl-10%FBS	B12	6	910	2.63736	1.20758	32.5275	1.37148
Ctrl-Cytokines	C01	6	876	1.82648	0.836302	12.8995	0.543894
Suloctidil	C02	6	1033	1.25847	0.576223	23.1365	0.975524
Carcinine	C03	6	1069	1.68382	0.770978	25.4443	1.07283
Carisoprodol	C04	6	1037	1.83221	0.838923	20.9257	0.88231
Cephalosporanic acid, 7-amino	C05	6	1121	3.12221	1.42958	22.1231	0.932795
Chicago sky blue 6B	C06	6	1126	23.8899	10.9386	25.4885	1.07469
Buflomedil hydrochloride	C07	6	1043	2.1093	0.965797	22.5312	0.95
Chlorogenic acid	C08	6	1027	1.94742	0.891676	17.8189	0.751313
Cephaeline dihydrochloride heptahydrate	C09	6	922	2.38612	1.09254	17.679	0.745413
Cholecalciferol	C10	6	1069	2.15154	0.985139	20.1123	0.84801
Cisapride	C11	6	932	2.14592	0.982565	24.8927	1.04957
Ctrl-Cytokines	C12	6	966	1.34576	0.616189	12.1118	0.51068
Ctrl-ActivinA	D01	6	1103	1.81324	0.830237	18.4044	0.775998
Coralyne chloride hydrate	D02	6	1118	2.9517	1.35151	21.1986	0.893813
Corticosterone	D03	6	1096	2.91971	1.33686	21.7153	0.915602
Cyanocobalamin	D04	6	908	2.97357	1.36152	19.7137	0.831204
Cefadroxil	D05	6	1178	2.88625	1.32154	19.6095	0.826812
Cyclosporin A	D06	6	1078	1.94805	0.891965	18.7384	0.790083
Digitoxigenin	D07	6	1107	2.52936	1.15813	22.2222	0.936974
Digoxin	D08	6	1117	2.05909	0.942805	22.829	0.962559
Doxorubicin hydrochloride	D09	6	991	4.64178	2.12536	23.6125	0.995594
Carbimazole	D10	6	1157	1.38289	0.63319	20.9162	0.881906
Epiandrosterone	D11	6	977	1.84237	0.843578	19.652	0.828604
Ctrl-ActivinA	D12	6	1133	2.29479	1.05073	18.4466	0.77778
Ctrl-Follistatin	E01	6	995	1.20603	0.552212	24.1206	1.01702
Estradiol-17 beta	E02	6	1108	2.25632	1.03311	22.7437	0.958961
Fusaric acid	E03	6	1112	1.70863	0.782341	20.3237	0.856927
Gabazine	E04	6	1008	1.5873	0.726786	24.1071	1.01645
Ginkgolide A	E05	6	1094	2.83364	1.29745	22.9433	0.967379
Cyclobenzaprine hydrochloride	E06	6	1144	2.27273	1.04063	21.4161	0.902985
Carteolol hydrochloride	E07	6	1029	2.62391	1.20142	21.7687	0.917852
Hydrocortisone base	E08	6	1129	2.12578	0.97334	22.8521	0.963532
Hydroxytacrine maleate (R,S)	E09	6	1087	2.75989	1.26369	24.747	1.04343
Pilocarpine nitrate	E10	6	1120	3.66071	1.67615	22.0536	0.929863
Dicloxacillin sodium salt	E11	6	1006	3.18091	1.45646	25.3479	1.06877
Ctrl-Follistatin	E12	6	1048	1.81298	0.830118	22.042	0.929375
Ctrl-25mM Glucose DMEM	F01	6	1102	3.26679	1.49578	21.2341	0.895312
Kynurenine, 3-hydroxy (R,S)	F02	6	1066	2.25141	1.03086	22.8893	0.965101
Lactobionic acid	F03	6	1225	2.61224	1.19608	22.2041	0.93621
Lumicolchicine gamma	F04	6	1052	1.14068	0.522291	22.3384	0.941873
Lysergol	F05	6	1070	2.05607	0.941426	14.2991	0.602904
Mebhydroline 1,5-naphtalenedisulfonate	F06	6	1103	2.53853	1.16233	21.3055	0.898323
Meclocycline sulfosalicylate	F07	6	991	2.11907	0.970271	19.5762	0.825407
Meclozine dihydrochloride	F08	6	1097	2.00547	0.918255	20.3282	0.857114
Melatonin	F09	6	986	3.65112	1.67176	20.9939	0.885184
Menadione	F10	6	717	85.3556	39.0823	9.48396	0.39988
Dinoprost trometamol	F11	6	1024	2.53906	1.16257	20.2148	0.852336
Ctrl-25mM Glucose DMEM	F12	6	944	1.58898	0.727556	24.6822	1.0407
Ctrl-5mM Glucose DMEM	G01	6	1307	1.91278	0.875814	23.3359	0.983931
Domperidone maleate	G02	6	991	2.72452	1.24749	21.6953	0.914756
Cefixime	G03	6	1074	1.58287	0.724756	24.1155	1.0168
Metrizamide	G04	6	1069	1.87091	0.856643	22.3573	0.942672
Muramic acid, N-acetyl	G05	6	1290	2.55814	1.17131	23.1783	0.977286
Myricetin	G06	6	1003	2.19342	1.00431	20.339	0.85757
Naringenine	G07	6	953	2.51836	1.1531	19.7272	0.831774
Naringin hydrate	G08	6	1008	1.19048	0.54509	23.2143	0.978804
Neostigmine bromide	G09	6	1219	2.95324	1.35222	25.3486	1.0688
Niridazole	G10	6	1111	1.80018	0.824258	19.1719	0.808362
Ceforanide	G11	6	1087	1.37994	0.631843	24.563	1.03567
Ctrl-5mM Glucose DMEM	G12	6	1219	3.60952	1.65271	23.3798	0.985783
Ctrl-DMSO	H01	6	1344	2.15774	0.987975	23.5863	0.99449
Strophantine octahydrate	H02	6	1062	2.25989	1.03475	25.3296	1.06799
Pantothenic acid calcium salt monohydrate	H03	6	995	2.01005	0.920353	24.8241	1.04668
Cefotetan	H04	6	1030	1.45631	0.666809	23.301	0.982459
Piperine	H05	6	1379	2.17549	0.996103	23.9304	1.009
Brompheniramine maleate	H06	6	977	1.43296	0.656116	23.4391	0.988283
Primaquine diphosphate	H07	6	1075	1.5814	0.724082	19.5349	0.823666
Progesterone	H08	6	880	1.36364	0.624376	21.8182	0.919939
Felodipine	H09	6	1102	1.72414	0.78944	17.6951	0.746094
Methoxy-8-psoralen	H10	6	957	1.35841	0.621983	22.3615	0.942849
Puromycin dihydrochloride	H11	6	981	1.73293	0.793464	6.62589	0.279373
Ctrl-DMSO	H12	6	1122	1.15865	0.530515	21.9251	0.924448
Ctrl-DMSO	A01	7	968	2.37603	1.08793	23.657	0.997471
Serotonin hydrochloride	A02	7	1006	1.39165	0.637202	20.3777	0.859204
Cefotiam hydrochloride	A03	7	959	1.98123	0.907157	18.3525	0.77381
Azathymine, 6	A04	7	897	1.33779	0.612542	21.0702	0.888402
Benperidol	A05	7	996	1.90763	0.873457	19.9799	0.84243
Cefaclor	A06	7	1027	1.94742	0.891676	22.298	0.940168
Colistin sulfate	A07	7	860	2.44186	1.11807	20.5814	0.867791
Daunorubicin hydrochloride	A08	7	838	4.65394	2.13092	8.11456	0.342141
Dosulepin hydrochloride	A09	7	1006	3.37972	1.54749	22.8628	0.963985
Ceftazidime pentahydrate	A10	7	1008	2.08333	0.953907	21.3294	0.899328
Iobenguane sulfate	A11	7	1058	2.45747	1.12521	18.242	0.769151
Ctrl-DMSO	A12	7	892	3.58744	1.6426	17.9372	0.756302
Ctrl-10%FBS	B01	7	950	2.84211	1.30133	28.3158	1.1939
Metixene hydrochloride	B02	7	963	3.32295	1.5215	19.0031	0.801244
Nitrofural	B03	7	944	2.11864	0.970075	20.5508	0.866503
Omeprazole	B04	7	901	1.44284	0.660642	21.7536	0.917216
Propylthiouracil	B05	7	1034	0.870406	0.398538	23.3075	0.982736
Terconazole	B06	7	1024	1.66016	0.760145	22.6562	0.955275
Tiaprofenic acid	B07	7	1128	1.32979	0.608877	20.5674	0.8672
Vancomycin hydrochloride	B08	7	1062	1.69492	0.77606	24.3879	1.02829
Artemisinin	B09	7	1107	2.34869	1.07541	21.7706	0.91793
Propafenone hydrochloride	B10	7	1073	1.39795	0.640087	20.7829	0.876285
Ethamivan	B11	7	1045	2.39234	1.0954	24.0191	1.01274
Ctrl-10%FBS	B12	7	1120	2.23214	1.02204	34.4643	1.45315
Ctrl-Cytokines	C01	7	894	2.57271	1.17798	11.2975	0.476348
Vigabatrin	C02	7	1050	3.2381	1.48264	21.0476	0.887449
Biperiden hydrochloride	C03	7	917	1.52672	0.699047	21.5921	0.910408
Cetirizine dihydrochloride	C04	7	856	3.03738	1.39074	18.3411	0.773332
Etifenin	C05	7	1031	2.32784	1.06586	22.4054	0.944699
Metaproterenol sulfate, orciprenaline sulfate	C06	7	920	1.73913	0.796305	20.4348	0.861609
Sisomicin sulfate	C07	7	1077	2.04271	0.935307	23.8626	1.00614
Quercetine dihydrate	C08	7	1157	1.9879	0.910211	22.0398	0.929281
Resveratrol	C09	7	1054	1.99241	0.912276	18.2163	0.76807
Bromperidol	C10	7	1064	2.81955	1.291	21.8045	0.919362
Cyclizine hydrochloride	C11	7	1153	2.42845	1.11193	20.902	0.881309
Ctrl-Cytokines	C12	7	988	1.82186	0.834186	13.0567	0.55052
Ctrl-ActivinA	D01	7	971	2.16272	0.990256	22.4511	0.946624
Fluoxetine hydrochloride	D02	7	986	1.82556	0.835878	20.0811	0.846698
Iohexol	D03	7	1027	1.94742	0.891676	22.9796	0.968906
Norcyclobenzaprine	D04	7	957	2.29885	1.05259	18.3908	0.775427
Pyrazinamide	D05	7	860	1.04651	0.479172	22.5581	0.951138
Trimethadione	D06	7	980	1.93878	0.887718	23.0612	0.97235
Lovastatin	D07	7	1017	2.55654	1.17058	20.944	0.883078
Nystatine	D08	7	1103	2.53853	1.16233	22.8468	0.963308
Budesonide	D09	7	1150	2.6087	1.19446	23.8261	1.0046
Imipenem	D10	7	1080	1.75926	0.805522	22.4074	0.944783
Sulfasalazine	D11	7	951	2.83912	1.29996	19.6635	0.829089
Ctrl-ActivinA	D12	7	1316	2.5076	1.14817	18.617	0.784965
Ctrl-Follistatin	E01	7	860	1.86047	0.851861	24.6512	1.03939
Glycocholic acid	E02	7	1058	1.98488	0.908827	22.2117	0.936532
Thiostrepton	E03	7	1004	1.79283	0.820892	21.9124	0.923909
Methionine sulfoximine (L)	E04	7	1058	2.55198	1.16849	22.7788	0.960443
Tiabendazole	E05	7	1039	2.02117	0.925446	23.7729	1.00236
Rifampicin	E06	7	935	2.24599	1.02838	20.107	0.847786
Ethionamide	E07	7	1001	2.6973	1.23503	22.7772	0.960375
Tenoxicam	E08	7	1049	2.19256	1.00392	22.6883	0.956625
Triflusal	E09	7	998	1.50301	0.68819	22.7455	0.959037
Mesoridazine besylate	E10	7	1061	1.13101	0.517861	24.6937	1.04118
Trolox	E11	7	1043	1.62991	0.746297	21.9559	0.925745
Ctrl-Follistatin	E12	7	1104	2.17391	0.995381	20.1087	0.84786
Ctrl-25mM Glucose DMEM	F01	7	928	1.93966	0.88812	24.3534	1.02684
Pirenperone	F02	7	1098	2.82332	1.29273	25.0455	1.05602
Isoquinoline, 6,7-dimethoxy-1-methyl-1,2,3,4-tetrahydro, hydrochloride	F03	7	943	2.65111	1.21388	20.6787	0.871893
Phenacetin	F04	7	1125	1.33333	0.610501	19.6444	0.828285
Atovaquone	F05	7	953	1.9937	0.912868	23.3998	0.986625
Methoxamine hydrochloride	F06	7	971	2.05973	0.943101	20.1854	0.851093
(R)-(+)-Atenolol	F07	7	1005	2.88557	1.32123	20.199	0.851668
Piracetam	F08	7	1030	1.5534	0.711263	21.6505	0.912868
Phenindione	F09	7	1047	2.29226	1.04957	19.0067	0.801395
Thiocolchicoside	F10	7	1084	1.75277	0.802549	22.2325	0.937407
Clorsulon	F11	7	1050	1.71429	0.784929	20	0.843277
Ctrl-25mM Glucose DMEM	F12	7	1245	1.60643	0.735543	21.2851	0.897463
Ctrl-5mM Glucose DMEM	G01	7	1047	1.52818	0.699714	23.4957	0.990669
Ciclopirox ethanolamine	G02	7	960	2.1875	1.0016	16.875	0.711515
Probenecid	G03	7	1080	1.94444	0.890313	21.3889	0.901838
Betahistine mesylate	G04	7	1050	1.90476	0.872144	21.5238	0.907527
Tobramycin	G05	7	953	2.83316	1.29723	22.5603	0.951231
Tetramisole hydrochloride	G06	7	1058	1.60681	0.735717	21.5501	0.908635
Pregnenolone	G07	7	1021	1.3712	0.627841	23.0167	0.970471
Molsidomine	G08	7	953	3.88248	1.77769	20.7765	0.876017
Chloroquine diphosphate	G09	7	1007	2.28401	1.04579	20.5561	0.866725
Trimetazidine dihydrochloride	G10	7	1025	2.63415	1.20611	22.8293	0.96257
Parthenolide	G11	7	992	1.91532	0.876979	18.4476	0.777821
Ctrl-5mM Glucose DMEM	G12	7	1101	1.90736	0.873332	23.5241	0.991865
Ctrl-DMSO	H01	7	884	2.82805	1.2949	19.5701	0.825152
Hexetidine	H02	7	914	3.50109	1.60307	19.9125	0.839586
Selegiline hydrochloride	H03	7	1080	2.22222	1.0175	20.1852	0.851085
Pentamidine isethionate	H04	7	948	2.00422	0.917683	17.9325	0.756103
Tolazamide	H05	7	895	2.7933	1.27898	20.5587	0.866832
Nifuroxazide	H06	7	733	2.59209	1.18685	7.50341	0.316373
Mycophenolic acid	H07	7	900	2.33333	1.06838	17.8889	0.754264
Dirithromycin	H08	7	1014	2.76134	1.26435	22.9783	0.968854
Gliclazide	H09	7	1004	1.89243	0.866497	23.008	0.970104
DO 897/99	H10	7	1007	1.58888	0.727508	22.4429	0.946279
Prenylamine lactate	H11	7	1000	2.7	1.23626	20.1	0.847493
Ctrl-DMSO	H12	7	1065	3.19249	1.46176	21.2207	0.894745
Ctrl-DMSO	A01	8	1004	0.996016	0.456051	23.6056	0.995302
Tubocurarine chloride pentahydrate (+)	A02	8	1053	2.2792	1.04359	20.3229	0.856891
Dihydroergocristine mesylate	A03	8	965	1.96891	0.901516	19.3782	0.817061
Noscapine	A04	8	1179	2.45971	1.12624	22.4767	0.947703
Syrosingopine	A05	8	1038	2.50482	1.14689	17.341	0.731165
Atropine sulfate monohydrate	A06	8	1152	2.08333	0.953907	23.0903	0.973575
Eserine sulfate, physostigmine sulfate	A07	8	1050	2.09524	0.959358	20.7619	0.875402
Aconitine	A08	8	1173	1.53453	0.702622	22.2506	0.938173
Rescinnamin	A09	8	1137	3.60598	1.65109	17.5901	0.741668
Dihydroergotoxine mesylate	A10	8	1048	4.58015	2.09714	17.271	0.728212
Emetine dihydrochloride	A11	8	861	3.13589	1.43585	17.0732	0.719871
Ctrl-DMSO	A12	8	1022	3.03327	1.38886	21.6243	0.911762
Ctrl-10%FBS	B01	8	974	3.28542	1.50431	33.7782	1.42422
Tetracaïne hydrochloride	B02	8	1074	3.16574	1.44951	20.5773	0.867617
Mometasone furoate	B03	8	1195	3.2636	1.49432	20.9205	0.882089
Tomatidine	B04	8	1134	1.85185	0.847918	21.8695	0.922102
Dacarbazine	B05	8	1198	1.75292	0.80262	22.4541	0.946751
Ipratropium bromide	B06	8	1273	2.35664	1.07905	23.3307	0.983713
Acetopromazine maleate salt	B07	8	1201	2.33139	1.06749	19.6503	0.828532
Rauwolscine hydrochloride	B08	8	1139	2.01932	0.924595	20.8077	0.877334
Corynanthine hydrochloride	B09	8	1125	2.48889	1.1396	24	1.01193
Palmatine chloride	B10	8	1189	2.0185	0.924223	21.9512	0.925548
Trimethylcolchicinic acid	B11	8	1142	2.10158	0.96226	22.3292	0.941487
Ctrl-10%FBS	B12	8	1068	1.49813	0.685956	29.8689	1.25939
Ctrl-Cytokines	C01	8	996	2.51004	1.14929	13.9558	0.588431
Hydrastine hydrochloride	C02	8	1157	2.16076	0.989359	21.5212	0.907416
Lobelanidine hydrochloride	C03	8	1203	2.07814	0.951528	22.6933	0.956835
Papaverine hydrochloride	C04	8	1117	1.88004	0.860822	21.8442	0.921037
Yohimbine hydrochloride	C05	8	1142	1.57618	0.721695	18.5639	0.782726
Lobeline alpha (-) hydrochoride	C06	8	1237	2.1827	0.999405	21.5036	0.906676
Berberine chloride	C07	8	910	3.18681	1.45916	11.4286	0.481873
Chelidonine (+)	C08	8	895	2.01117	0.920867	22.3464	0.942209
Galanthamine hydrobromide	C09	8	1130	3.09735	1.4182	19.646	0.828352
Bicuculline (+)	C10	8	1172	3.58362	1.64085	22.4403	0.946168
Yohimbinic acid monohydrate	C11	8	1233	2.7575	1.26259	22.1411	0.933555
Ctrl-Cytokines	C12	8	1081	1.2951	0.592993	11.7484	0.495357
Ctrl-ActivinA	D01	8	821	3.53228	1.61734	19.0012	0.801164
Laudanosine (R,S)	D02	8	1171	2.64731	1.21214	22.5448	0.950577
Ajmalicine hydrochloride	D03	8	1324	5.96677	2.73204	22.432	0.94582
Trigonelline	D04	8	1183	2.45139	1.12243	20.1183	0.848267
Diclofenac sodium	D05	8	1151	2.78019	1.27298	24.7611	1.04402
Calycanthine	D06	8	1113	2.15633	0.987333	21.6532	0.912982
Convolamine hydrochloride	D07	8	1137	1.58311	0.724869	20.2287	0.852919
Isocorydine (+)	D08	8	1192	2.01342	0.921897	21.1409	0.891383
Xylazine	D09	8	1174	2.29983	1.05304	16.0988	0.678788
Seneciphylline	D10	8	1101	2.45232	1.12286	19.0736	0.804215
Boldine	D11	8	1151	1.30321	0.59671	21.0252	0.886503
Ctrl-ActivinA	D12	8	1168	2.48288	1.13685	19.7774	0.833891
Ctrl-Follistatin	E01	8	999	2.1021	0.962501	23.9239	1.00872
Scoulerine	E02	8	1010	2.47525	1.13336	18.4158	0.776483
Ajmaline	E03	8	1164	1.97595	0.904737	25.3436	1.06859
Monocrotaline	E04	8	1169	2.30967	1.05754	22.84	0.963024
Piperlongumine	E05	8	1078	2.5974	1.18929	20.2226	0.852664
Hydrocotarnine hydrobromide	E06	8	1097	2.18778	1.00173	20.5105	0.864801
(-)-Cinchonidine	E07	8	1111	2.9703	1.36003	20.8821	0.880469
Eburnamonine (-)	E08	8	996	1.30522	0.597629	19.8795	0.838197
Cinchonine	E09	8	1095	1.00457	0.459966	22.4658	0.947243
Canavanine sulfate monohydrate (L,+)	E10	8	1132	2.0318	0.930312	21.2014	0.893933
Harmaline hydrochloride dihydrate	E11	8	1137	2.72647	1.24839	18.0299	0.76021
Ctrl-Follistatin	E12	8	1230	1.95122	0.893416	20.8943	0.880984
Ctrl-25mM Glucose DMEM	F01	8	1197	1.67084	0.765038	23.3083	0.982766
Harmalol hydrochloride dihydrate	F02	8	1143	1.74978	0.801182	23.3596	0.98493
Harmol hydrochloride monohydrate	F03	8	1155	2.25108	1.03072	20.6926	0.872481
Harmine hydrochloride	F04	8	1155	2.85714	1.30822	20.5195	0.86518
Ellipticine	F05	8	1064	2.34962	1.07584	18.2331	0.768777
Chrysene-1,4-quinone	F06	8	1056	2.46212	1.12734	22.4432	0.946291
Demecarium bromide	F07	8	1077	1.76416	0.807765	23.3983	0.986564
Quipazine dimaleate salt	F08	8	1163	2.92347	1.33859	20.8942	0.880982
Sparteine (-)	F09	8	1170	2.13675	0.978366	22.9915	0.969408
Diflorasone Diacetate	F10	8	1264	3.24367	1.4852	21.2816	0.897316
Harmane hydrochloride	F11	8	1086	2.48619	1.13836	22.2836	0.939563
Ctrl-25mM Glucose DMEM	F12	8	1156	2.94118	1.34669	21.2803	0.897258
Ctrl-5mM Glucose DMEM	G01	8	1241	1.77276	0.811705	23.2071	0.9785
Methoxy-6-harmalan	G02	8	1019	3.23847	1.48282	17.5662	0.74066
Stachydrine hydrochloride	G03	8	1114	2.06463	0.945344	23.6984	0.999215
Pyridoxine hydrochloride	G04	8	1312	1.82927	0.837577	21.5701	0.909479
Cytisine (-)	G05	8	1303	2.30238	1.0542	19.954	0.841335
Pseudopelletierine hydrochloride	G06	8	1231	2.68075	1.22745	21.9334	0.924796
Racecadotril	G07	8	1195	2.00837	0.919583	23.431	0.98794
Folic acid	G08	8	1228	1.9544	0.894871	20.1954	0.851517
Salsolinol hydrobromide	G09	8	1199	2.9191	1.33658	21.6847	0.914312
Gramine	G10	8	1549	1.54939	0.709426	22.7889	0.960868
Dimethisoquin hydrochloride	G11	8	1308	2.52294	1.15519	20.6422	0.870355
Ctrl-5mM Glucose DMEM	G12	8	1129	2.3915	1.09501	21.612	0.911247
Ctrl-DMSO	H01	8	1098	2.73224	1.25103	22.4044	0.944655
Thiamine hydrochloride	H02	8	1085	1.65899	0.759609	22.4885	0.948201
Dipivefrin hydrochloride	H03	8	1134	1.85185	0.847918	19.9295	0.840302
Thiorphan	H04	8	1252	1.75719	0.804573	22.9233	0.966536
Riboflavine	H05	8	1103	2.44787	1.12082	25.3853	1.07034
Hydroquinine hydrobromide hydrate	H06	8	1158	1.72712	0.790804	21.2435	0.895709
Epivincamine	H07	8	1179	3.05344	1.39809	22.7311	0.958432
Retrorsine	H08	8	1208	2.40066	1.0992	20.6126	0.869106
Conessine	H09	8	1202	2.16306	0.990413	26.1231	1.10145
Protoveratrine A	H10	8	1432	1.88547	0.863313	21.0196	0.886265
Solanine alpha	H11	8	1158	2.84974	1.30483	18.0484	0.760988
Ctrl-DMSO	H12	8	1220	2.86885	1.31358	22.2951	0.940046
Ctrl-DMSO	A01	9	1127	2.30701	1.05632	21.0293	0.886675
Sulmazole	A02	9	1087	2.11592	0.968826	17.5713	0.740874
Epicatechin-(-)	A03	9	1019	2.25711	1.03348	18.2532	0.769625
Flunisolide	A04	9	1184	2.19595	1.00547	20.2703	0.854673
N-Acetyl-DL-homocysteine Thiolactone	A05	9	1024	2.24609	1.02843	20.3125	0.856453
Flurandrenolide	A06	9	933	1.60772	0.736134	21.0075	0.885757
Helveticoside	A07	9	1025	1.26829	0.58072	19.122	0.806255
Myosmine	A08	9	1088	2.20588	1.01002	21.9669	0.92621
Betonicine	A09	9	1090	1.10092	0.504083	21.2844	0.897432
Etanidazole	A10	9	1058	2.0794	0.952104	19.7543	0.832915
Butirosin disulfate salt	A11	9	1065	1.22066	0.558909	21.784	0.918499
Ctrl-DMSO	A12	9	1100	1.45455	0.666001	19.0909	0.804946
Ctrl-10%FBS	B01	9	999	1.6016	0.733334	31.2312	1.31683
Glimepiride	B02	9	1041	2.30548	1.05562	24.3036	1.02473
Picrotoxinin	B03	9	1063	2.44591	1.11992	21.5428	0.908328
Mepenzolate bromide	B04	9	1096	1.91606	0.877316	22.1715	0.934837
Benfotiamine	B05	9	1094	2.01097	0.920773	21.1152	0.890297
Halcinonide	B06	9	1071	2.52101	1.15431	18.394	0.775563
Lanatoside C	B07	9	1145	2.18341	0.999728	22.0087	0.927973
Benzamil hydrochloride	B08	9	1108	1.80505	0.82649	19.5848	0.825772
Suxibuzone	B09	9	1155	2.33766	1.07036	19.0476	0.803121
6-Furfurylaminopurine	B10	9	1162	2.23752	1.02451	24.4406	1.03051
Avermectin B1	B11	9	923	1.95016	0.892932	13.5428	0.571016
Ctrl-10%FBS	B12	9	1120	1.78571	0.817635	31.6964	1.33644
Ctrl-Cytokines	C01	9	1004	1.79283	0.820892	12.1514	0.51235
Vitexin	C02	9	1210	3.22314	1.4758	20.0826	0.846762
Gelsemine	C03	9	1003	2.29312	1.04996	21.8345	0.920626
Solasodine	C04	9	1054	1.99241	0.912276	22.296	0.940086
Delcorine	C05	9	907	1.76406	0.807719	21.3892	0.901851
Evoxine	C06	9	1039	1.15496	0.528826	21.8479	0.921193
(cis-) Nanophine	C07	9	882	1.92744	0.882526	20.4082	0.860487
Foliosidine	C08	9	1131	2.5641	1.17404	20.7781	0.876084
Skimmianine	C09	9	1072	2.05224	0.93967	23.7873	1.00296
Anabasine	C10	9	1199	1.83486	0.840138	17.6814	0.745516
Tetrandrine	C11	9	947	1.37276	0.628551	6.01901	0.253785
Ctrl-Cytokines	C12	9	1256	2.54777	1.16656	10.4299	0.439766
Ctrl-ActivinA	D01	9	1092	4.67033	2.13843	19.4139	0.818566
Dydrogesterone	D02	9	1096	1.27737	0.584877	20.5292	0.86559
(d,l)-Tetrahydroberberine	D03	9	1038	2.2158	1.01456	20.1349	0.848964
Deltaline	D04	9	1001	1.7982	0.823352	21.2787	0.897193
Graveoline	D05	9	1138	2.37258	1.08635	22.0562	0.929976
Hippeastrine hydrobromide	D06	9	994	2.8169	1.28979	21.7304	0.916237
Beta-Escin	D07	9	1078	1.85529	0.849491	20.7792	0.876132
Gossypol	D08	9	1088	2.02206	0.925851	19.761	0.833201
Ricinine	D09	9	1137	2.28672	1.04703	20.6684	0.87146
Delsoline	D10	9	1034	2.41779	1.10705	21.6634	0.913414
Fluorocurarine chloride	D11	9	980	0.714286	0.327054	20.102	0.847579
Ctrl-ActivinA	D12	9	1304	1.7638	0.807602	22.0859	0.931226
Ctrl-Follistatin	E01	9	863	2.54925	1.16724	19.2352	0.811031
Austricine	E02	9	1135	1.5859	0.726146	22.9956	0.969583
beta- Belladonnine dichloroethylate	E03	9	1224	2.53268	1.15965	22.3039	0.940419
Pempidine tartrate	E04	9	970	1.64948	0.755258	20.6186	0.869358
Heliotrine	E05	9	1125	2.48889	1.1396	22.0444	0.929479
Nitrarine dihydrochloride	E06	9	1074	2.32775	1.06582	20.4842	0.863692
Lycorine hydrochloride	E07	9	927	1.94175	0.889079	26.1057	1.10072
Karakoline	E08	9	1125	2.66667	1.221	21.0667	0.888252
Estropipate	E09	9	842	1.54394	0.706934	20.7838	0.876327
Ungerine nitrate	E10	9	1129	2.56864	1.17612	19.3977	0.817882
Napelline	E11	9	1164	2.49141	1.14076	19.1581	0.807778
Ctrl-Follistatin	E12	9	1409	1.77431	0.812412	23.7048	0.999484
Ctrl-25mM Glucose DMEM	F01	9	1079	2.40964	1.10331	23.4476	0.988643
Fillalbin	F02	9	1090	2.38532	1.09218	19.5413	0.823936
Citalopram Hydrobromide	F03	9	1009	2.77502	1.27062	17.3439	0.731286
Promazine hydrochloride	F04	9	972	1.54321	0.706598	21.7078	0.915285
Sulfamerazine	F05	9	939	2.12993	0.975241	18.3174	0.77233
Acacetin	F06	9	1017	1.76991	0.810399	19.5674	0.825035
Ethotoin	F07	9	896	1.89732	0.868737	21.2054	0.894099
3-alpha-Hydroxy-5-beta-androstan-17-one	F08	9	1105	2.35294	1.07735	20	0.843277
Tetrahydrozoline hydrochloride	F09	9	946	2.43129	1.11323	15.222	0.641818
Hexestrol	F10	9	1085	2.30415	1.05501	20.9217	0.882138
Cefmetazole sodium salt	F11	9	1257	1.7502	0.801373	17.1042	0.72118
Ctrl-25mM Glucose DMEM	F12	9	1384	2.45665	1.12484	20.3757	0.859119
Ctrl-5mM Glucose DMEM	G01	9	1009	2.37859	1.0891	22.3984	0.944403
Trihexyphenidyl-D,L Hydrochloride	G02	9	1212	1.81518	0.831127	21.2046	0.894068
Succinylsulfathiazole	G03	9	1216	1.97368	0.903702	20.2303	0.852986
Famprofazone	G04	9	1138	1.49385	0.683997	22.1441	0.933681
Bromopride	G05	9	1007	2.48262	1.13673	20.6554	0.870912
Methyl benzethonium chloride	G06	9	663	2.11161	0.966856	1.96078	0.0826742
(1-[(4-Chlorophenyl)phenyl-methyl]-4-methylpiperazine)	G07	9	949	1.47524	0.675475	19.2835	0.813065
Diphenylpyraline hydrochloride	G08	9	961	2.70552	1.23879	20.7076	0.873112
Benzethonium chloride	G09	9	866	1.38568	0.634469	1.50115	0.0632945
Trioxsalen	G10	9	1145	1.83406	0.839772	23.9301	1.00899
Strophanthidin	G11	9	1186	1.60202	0.733527	20.9106	0.881672
Ctrl-5mM Glucose DMEM	G12	9	1342	2.08644	0.955329	25.3353	1.06823
Ctrl-DMSO	H01	9	976	2.15164	0.985183	21.0041	0.885614
Sulfabenzamide	H02	9	1220	2.13115	0.9758	19.2623	0.812172
Benzocaine	H03	9	1087	1.47194	0.673966	20.5152	0.864999
Dipyrone	H04	9	1311	2.28833	1.04777	21.8917	0.923038
Isosorbide dinitrate	H05	9	944	2.01271	0.921571	21.7161	0.915634
Sulfachloropyridazine	H06	9	852	2.23005	1.02108	19.7183	0.8314
Pramoxine hydrochloride	H07	9	988	2.12551	0.973217	18.8259	0.793773
Finasteride	H08	9	979	1.43003	0.654776	18.284	0.770922
Fluorometholone	H09	9	1071	2.2409	1.02605	20.3548	0.858237
Cephalothin sodium salt	H10	9	1070	2.14953	0.984218	21.4019	0.902385
Cefuroxime sodium salt	H11	9	969	1.34159	0.614281	18.6791	0.787581
Ctrl-DMSO	H12	9	1143	3.14961	1.44213	23.0096	0.970174
Ctrl-DMSO	A01	10	1157	1.38289	0.63319	22.6448	0.954791
Althiazide	A02	10	1408	1.06534	0.487793	21.5909	0.910356
Isopyrin hydrochloride	A03	10	1002	2.69461	1.2338	20.0599	0.845802
Phenethicillin potassium salt	A04	10	1141	2.36635	1.08349	22.6117	0.953398
Sulfamethoxypyridazine	A05	10	1051	2.66413	1.21984	20.5519	0.866545
Deferoxamine mesylate	A06	10	1035	1.83575	0.840544	16.0386	0.676251
Mephentermine hemisulfate	A07	10	997	2.80843	1.28591	21.1635	0.892334
Ergocryptine-alpha	A08	10	923	3.68364	1.68665	10.0758	0.424836
Sulfadimethoxine	A09	10	1028	3.30739	1.51437	24.1245	1.01718
Sulfanilamide	A10	10	994	2.61569	1.19766	20.0201	0.844125
Hecogenin	A11	10	871	2.64064	1.20909	21.9288	0.924603
Ctrl-DMSO	A12	10	1089	2.11203	0.967046	24.0588	1.01441
Ctrl-10%FBS	B01	10	1355	2.06642	0.946163	34.9077	1.47185
Sulfaquinoxaline sodium salt	B02	10	1468	2.24796	1.02928	19.8229	0.835809
Streptozotocin	B03	10	1416	1.62429	0.743724	20.4096	0.860547
Metoprolol-(+,-) (+)-tartrate salt	B04	10	1394	2.29555	1.05108	19.8709	0.837833
Flumethasone	B05	10	1032	3.29457	1.5085	23.9341	1.00915
Flecainide acetate	B06	10	1094	2.74223	1.2556	20.2011	0.851756
Cefazolin sodium salt	B07	10	1058	1.89036	0.865549	22.9679	0.968414
Atractyloside potassium salt	B08	10	997	2.60782	1.19406	22.9689	0.968458
Folinic acid calcium salt	B09	10	1053	2.2792	1.04359	19.5632	0.824858
Levonordefrin	B10	10	995	1.50754	0.690265	17.6884	0.745813
Ebselen	B11	10	924	2.38095	1.09018	19.3723	0.81681
Ctrl-10%FBS	B12	10	1042	2.87908	1.31826	33.9731	1.43244
Ctrl-Cytokines	C01	10	1078	2.41187	1.10434	12.4304	0.524115
Nadide	C02	10	1322	1.81543	0.831241	20.4236	0.861138
Sulfamethizole	C03	10	1307	1.75976	0.805749	22.1117	0.932315
Medrysone	C04	10	1180	2.20339	1.00888	22.4576	0.9469
Flunixin meglumine	C05	10	952	1.36555	0.62525	22.6891	0.956659
Spiramycin	C06	10	1073	2.32992	1.06681	19.3849	0.817342
Glycopyrrolate	C07	10	1001	1.8981	0.869094	22.8771	0.964588
Cefamandole sodium salt	C08	10	1077	1.85701	0.850279	18.2916	0.771242
Monensin sodium salt	C09	10	1056	2.17803	0.997267	8.33333	0.351365
Isoetharine mesylate salt	C10	10	1077	2.13556	0.977821	21.3556	0.900435
Mevalonic-D, L acid lactone	C11	10	1105	2.89593	1.32597	19.0045	0.801304
Ctrl-Cytokines	C12	10	1068	2.52809	1.15755	12.9213	0.544814
Ctrl-ActivinA	D01	10	1232	1.94805	0.891965	19.724	0.831641
Terazosin hydrochloride	D02	10	1499	2.66845	1.22182	19.0794	0.80446
Phenazopyridine hydrochloride	D03	10	1112	2.06835	0.947045	17.9856	0.758343
Demeclocycline hydrochloride	D04	10	1477	2.03114	0.930011	23.2905	0.982015
Fenoprofen calcium salt dihydrate	D05	10	1030	1.16505	0.533447	19.9029	0.839183
Piperacillin sodium salt	D06	10	994	1.60966	0.737023	21.2274	0.895027
Diethylstilbestrol	D07	10	930	2.04301	0.935444	14.086	0.593921
Chlorotrianisene	D08	10	1126	2.48668	1.13859	24.4227	1.02976
Ribostamycin sulfate salt	D09	10	1014	1.97239	0.903107	24.1617	1.01875
Methacholine chloride	D10	10	1023	0.782014	0.358065	23.1672	0.976816
Pipenzolate bromide	D11	10	920	1.41304	0.646998	20.7609	0.875358
Ctrl-ActivinA	D12	10	1093	3.2022	1.46621	16.194	0.6828
Ctrl-Follistatin	E01	10	966	1.96687	0.900583	24.0166	1.01263
Butamben	E02	10	1617	2.28819	1.04771	20.7792	0.876132
Sulfapyridine	E03	10	1455	2.74914	1.25876	19.9313	0.840379
Meclofenoxate hydrochloride	E04	10	1121	1.24888	0.571834	19.2685	0.812435
Furaltadone hydrochloride	E05	10	978	2.65849	1.21726	20.6544	0.870869
Ethoxyquin	E06	10	879	3.6405	1.6669	18.43	0.777081
Tinidazole	E07	10	1053	1.80437	0.826176	22.0323	0.928966
Guanadrel sulfate	E08	10	1035	2.51208	1.15022	20.2899	0.855498
Vidarabine	E09	10	1009	1.68484	0.771445	19.6234	0.827398
Sulfameter	E10	10	1044	1.53257	0.701725	23.1801	0.977361
Isopropamide iodide	E11	10	1009	1.58573	0.726066	20.7136	0.873364
Ctrl-Follistatin	E12	10	1091	1.46654	0.671495	23.1897	0.977768
Ctrl-25mM Glucose DMEM	F01	10	1401	1.71306	0.784369	23.1263	0.975095
Alclometasone dipropionate	F02	10	1541	1.62232	0.742822	20.5062	0.864619
Leflunomide	F03	10	1447	1.72771	0.791077	23.0822	0.973236
Norgestrel-(-)-D	F04	10	1258	2.62321	1.2011	22.4165	0.945167
Fluocinonide	F05	10	901	2.55272	1.16883	19.4229	0.818943
Sulfamethazine sodium salt	F06	10	1060	2.35849	1.07989	23.3019	0.982497
Guaifenesin	F07	10	1038	1.63776	0.749892	20.2312	0.853026
Alexidine dihydrochloride	F08	10	970	1.13402	0.51924	0	0
Proadifen hydrochloride	F09	10	1005	1.69154	0.774516	20.2985	0.855863
Zomepirac sodium salt	F10	10	1275	2.11765	0.969619	21.2549	0.896188
Cinoxacin	F11	10	915	1.53005	0.700574	20.5464	0.866317
Ctrl-25mM Glucose DMEM	F12	10	1151	2.69331	1.2332	24.4136	1.02937
Ctrl-5mM Glucose DMEM	G01	10	1078	0.834879	0.382271	26.4378	1.11472
Clobetasol propionate	G02	10	1079	2.96571	1.35793	23.2623	0.980827
Podophyllotoxin	G03	10	940	2.23404	1.02291	11.9149	0.502378
Clofibric acid	G04	10	1032	2.22868	1.02046	21.5116	0.907013
Bendroflumethiazide	G05	10	1009	0.693756	0.317654	21.5064	0.906794
Dicumarol	G06	10	940	3.19149	1.4613	25.6383	1.08101
Methimazole	G07	10	1048	2.19466	1.00488	19.2748	0.8127
Merbromin	G08	10	922	5.53145	2.53272	50	2.10819
Hexylcaine hydrochloride	G09	10	1079	2.31696	1.06088	21.038	0.887043
Drofenine hydrochloride	G10	10	984	1.72764	0.791045	20.0203	0.844134
Cycloheximide	G11	10	774	2.84238	1.30145	30.2326	1.27472
Ctrl-5mM Glucose DMEM	G12	10	1015	2.75862	1.2631	21.5764	0.909742
Ctrl-DMSO	H01	10	1260	1.98413	0.908483	21.4286	0.903511
(R) -Naproxen sodium salt	H02	10	1349	2.298	1.0522	20.9785	0.884534
Propidium iodide	H03	10	1277	37.0399	16.9597	21.8481	0.921199
Cloperastine hydrochloride	H04	10	1305	2.75862	1.2631	21.4559	0.904665
Eucatropine hydrochloride	H05	10	1121	1.87333	0.857751	23.1044	0.974169
Isocarboxazid	H06	10	881	2.95119	1.35128	19.0692	0.804033
Lithocholic acid	H07	10	941	1.70032	0.778534	17.322	0.730362
Methotrimeprazine maleat salt	H08	10	965	2.17617	0.996413	24.1451	1.01805
Dienestrol	H09	10	1008	2.08333	0.953907	20.1389	0.849133
Pridinol methanesulfonate salt	H10	10	961	2.80957	1.28643	19.9792	0.842399
Amrinone	H11	10	865	2.31214	1.05867	19.1908	0.809156
Ctrl-DMSO	H12	10	1090	4.49541	2.05834	21.7431	0.916774
Ctrl-DMSO	A01	11	1230	1.70732	0.781739	25.5285	1.07638
Carbinoxamine maleate salt	A02	11	1235	1.05263	0.481974	23.6437	0.99691
Methazolamide	A03	11	1462	1.50479	0.689005	23.6662	0.997859
Pyrithyldione	A04	11	1188	2.86195	1.31042	21.0438	0.887286
Spectinomycin dihydrochloride	A05	11	1318	2.27618	1.04221	26.4036	1.11328
Piromidic acid	A06	11	1212	1.40264	0.642235	25.6601	1.08193
Trimipramine maleate salt	A07	11	1348	1.8546	0.849176	25.0742	1.05722
Chloropyramine hydrochloride	A08	11	1108	1.7148	0.785165	25.1805	1.06171
Furazolidone	A09	11	1235	1.53846	0.704424	23.4818	0.990082
Dichlorphenamide	A10	11	1121	1.60571	0.735215	23.818	1.00426
Sulconazole nitrate	A11	11	1152	1.73611	0.794923	25.5208	1.07606
Ctrl-DMSO	A12	11	1189	2.0185	0.924223	21.783	0.918456
Ctrl-10%FBS	B01	11	1126	1.86501	0.853942	29.4849	1.2432
Bergenin monohydrate	B02	11	1238	1.45396	0.665732	22.6979	0.957031
Cromolyn disodium salt	B03	11	1269	1.41844	0.649469	24.8227	1.04662
Bucladesine sodium salt	B04	11	1333	1.35034	0.618286	27.3068	1.15136
Cefsulodin sodium salt	B05	11	1266	1.81675	0.831843	24.4866	1.03245
Fosfosal	B06	11	1174	2.12947	0.975033	23.7649	1.00202
Suprofen	B07	11	1261	1.98255	0.907763	19.2704	0.812515
Catechin-(+,-) hydrate	B08	11	1192	2.34899	1.07555	20.7215	0.873697
Nadolol	B09	11	1295	3.32046	1.52036	26.8726	1.13305
Moxalactam disodium salt	B10	11	1229	1.38324	0.633351	23.271	0.981193
Aminophylline	B11	11	1114	2.87253	1.31526	23.5189	0.991645
Ctrl-10%FBS	B12	11	1178	2.29202	1.04946	29.3718	1.23843
Ctrl-Cytokines	C01	11	1134	2.1164	0.969049	17.3721	0.732476
Azlocillin sodium salt	C02	11	1336	1.79641	0.822531	26.5719	1.12037
Clidinium bromide	C03	11	1252	1.99681	0.914288	20.9265	0.882343
Sulfamonomethoxine	C04	11	1245	2.00803	0.919429	23.6948	0.999063
Benzthiazide	C05	11	1309	2.82659	1.29422	22.2307	0.937332
Trichlormethiazide	C06	11	1371	2.0423	0.935121	24.4347	1.03026
Oxalamine citrate salt	C07	11	1116	1.97133	0.902622	22.3118	0.940753
Propantheline bromide	C08	11	1229	1.38324	0.633351	17.8194	0.751333
Lasalocid sodium salt	C09	11	1085	1.29032	0.590807	12.9032	0.54405
Dimethadione	C10	11	1222	1.30933	0.59951	22.0131	0.928157
Ethaverine hydrochloride	C11	11	1175	1.95745	0.896267	23.7447	1.00117
Ctrl-Cytokines	C12	11	1059	2.26629	1.03768	14.4476	0.609166
Ctrl-ActivinA	D01	11	1270	2.12598	0.973436	23.7008	0.999316
Butacaine	D02	11	1299	2.23249	1.0222	27.0208	1.1393
Cefoxitin sodium salt	D03	11	1273	2.19953	1.00711	23.8806	1.0069
Ifosfamide	D04	11	1168	1.71233	0.784033	22.9452	0.967458
Novobiocin sodium salt	D05	11	1278	1.01721	0.465758	21.0485	0.887486
Tetrahydroxy-1,4-quinone monohydrate	D06	11	1277	1.64448	0.752967	23.3359	0.983933
Indoprofen	D07	11	1270	1.33858	0.612904	20.3937	0.859877
Carbenoxolone disodium salt	D08	11	1164	1.54639	0.708055	22.7663	0.959916
Iocetamic acid	D09	11	1144	2.97203	1.36082	20.3671	0.858757
Ganciclovir	D10	11	1355	0.95941	0.43929	22.4354	0.945964
Ethopropazine hydrochloride	D11	11	1106	1.62749	0.745186	25.5877	1.07888
Ctrl-ActivinA	D12	11	1267	1.57853	0.722771	23.678	0.998355
Ctrl-Follistatin	E01	11	1416	3.24859	1.48745	22.2458	0.937967
Securinine	E02	11	1190	1.2605	0.577154	25.3782	1.07004
Trimeprazine tartrate	E03	11	1225	1.55102	0.710174	23.6735	0.998165
Nafcillin sodium salt monohydrate	E04	11	1265	2.21344	1.01348	21.8972	0.923272
Procyclidine hydrochloride	E05	11	1155	2.33766	1.07036	22.2511	0.938191
Amiprilose hydrochloride	E06	11	1192	2.93624	1.34443	23.4899	0.990426
Ethynylestradiol 3-methyl ether	E07	11	1280	2.1875	1.0016	23.2812	0.981627
(-) -Levobunolol hydrochloride	E08	11	1219	1.47662	0.676108	23.0517	0.971948
Iodixanol	E09	11	1236	1.3754	0.629764	23.1392	0.975636
Rolitetracycline	E10	11	1254	1.67464	0.766777	25.5183	1.07595
Equilin	E11	11	1201	1.24896	0.571868	21.3156	0.898746
Ctrl-Follistatin	E12	11	1248	1.28205	0.58702	22.6763	0.956119
Ctrl-25mM Glucose DMEM	F01	11	1397	2.07588	0.950493	22.6915	0.95676
Paroxetine Hydrochloride	F02	11	1319	1.36467	0.624849	22.5171	0.949406
Doxycycline hydrochloride	F03	11	1255	1.59363	0.729682	25.498	1.07509
Liothyronine	F04	11	1212	1.65017	0.75557	23.8449	1.00539
Roxithromycin	F05	11	1160	1.81034	0.828912	21.8966	0.923243
Beclomethasone dipropionate	F06	11	1097	2.82589	1.29391	22.1513	0.933985
Tolmetin sodium salt dihydrate	F07	11	1209	1.32341	0.605956	25.2275	1.06369
(+) -Levobunolol hydrochloride	F08	11	1053	2.94397	1.34797	21.0826	0.888924
Doxazosin mesylate	F09	11	1211	2.64244	1.20991	21.2221	0.894807
Fluvastatin sodium salt	F10	11	1222	2.04583	0.936734	21.2766	0.897103
Methylhydantoin-5-(L)	F11	11	1106	1.17541	0.53819	20.434	0.861576
Ctrl-25mM Glucose DMEM	F12	11	1351	2.22058	1.01675	23.4641	0.989337
Ctrl-5mM Glucose DMEM	G01	11	1272	1.57233	0.71993	25.1572	1.06073
Gabapentin	G02	11	1232	1.70455	0.78047	24.3506	1.02672
Raloxifene hydrochloride	G03	11	1148	2.09059	0.957231	24.7387	1.04308
Etidronic acid, disodium salt	G04	11	1228	2.1987	1.00673	21.2541	0.896153
Methylhydantoin-5-(D)	G05	11	1299	0.846805	0.387731	24.9423	1.05166
Simvastatin	G06	11	1248	1.36218	0.623709	27.7244	1.16897
Azacytidine-5	G07	11	1165	1.54506	0.707447	22.7468	0.959092
Paromomycin sulfate	G08	11	1231	2.35581	1.07867	25.1015	1.05838
Acetaminophen	G09	11	1213	2.47321	1.13242	22.9184	0.966327
Phthalylsulfathiazole	G10	11	1261	1.66534	0.762521	23.3148	0.983043
Luteolin	G11	11	906	1.766	0.80861	11.8102	0.497962
Ctrl-5mM Glucose DMEM	G12	11	1244	2.09003	0.956974	23.4727	0.989698
Ctrl-DMSO	H01	11	1308	1.29969	0.595098	24.159	1.01864
Iopamidol	H02	11	1422	1.47679	0.676187	25.4571	1.07337
Iopromide	H03	11	1180	1.61017	0.737257	22.4576	0.9469
Theophylline monohydrate	H04	11	1346	1.78306	0.81642	25.3343	1.06819
Theobromine	H05	11	1292	2.24458	1.02774	23.2198	0.979037
Reserpine	H06	11	1022	2.34834	1.07525	22.8963	0.965395
Arcaine sulfate	H07	11	1197	1.33668	0.612031	22.807	0.961632
Scopolamine hydrochloride	H08	11	1150	2.34783	1.07501	24.6957	1.04126
Ioversol	H09	11	1293	1.85615	0.849885	21.8097	0.919583
Capsaicin	H10	11	1125	1.24444	0.569801	20.2667	0.854521
Carbachol	H11	11	996	2.71084	1.24123	18.9759	0.800097
Ctrl-DMSO	H12	11	1242	1.93237	0.884783	25.1208	1.05919
Ctrl-DMSO	A01	12	1246	1.76565	0.808448	23.114	0.974574
Niacin	A02	12	1157	1.29646	0.593616	21.3483	0.900127
Bemegride	A03	12	1323	2.87226	1.31514	22.8269	0.96247
Digoxigenin	A04	12	1128	3.10284	1.42071	21.1879	0.893365
Meglumine	A05	12	1342	1.78838	0.818853	21.0134	0.886006
Cantharidin	A06	12	1277	1.72279	0.788822	20.7518	0.874974
Clioquinol	A07	12	1090	2.01835	0.924152	24.4037	1.02895
Oxybenzone	A08	12	1152	1.73611	0.794923	22.1354	0.933314
Promethazine hydrochloride	A09	12	1139	1.75593	0.803996	20.8077	0.877334
Chrysin	A10	12	1190	2.10084	0.961923	22.1008	0.931856
Proxyphylline	A11	12	1182	2.19966	1.00717	20.8968	0.881089
Ctrl-DMSO	A12	12	1142	1.40105	0.641507	24.5184	1.03379
Ctrl-10%FBS	B01	12	1325	2.64151	1.20948	30.9434	1.30469
3-Acetylcoumarin	B02	12	1245	1.5261	0.698766	23.7751	1.00245
Esculin Hydrate	B03	12	1355	1.54982	0.709622	21.9188	0.924182
Felbinac	B04	12	1161	1.46425	0.670446	22.739	0.958765
Butylparaben	B05	12	1218	1.47783	0.676663	20.3612	0.858509
Aminohippuric acid	B06	12	1212	1.48515	0.680013	22.1947	0.935815
N-Acetyl-L-leucine	B07	12	1163	2.14961	0.984255	23.0439	0.971617
Pipemidic acid	B08	12	495	1.21212	0.555001	23.8384	1.00512
Dioxybenzone	B09	12	1091	2.29148	1.04921	20.165	0.850233
Adrenosterone	B10	12	1283	1.24708	0.571006	21.9018	0.923464
Methylatropine nitrate	B11	12	1059	1.13314	0.518839	23.8905	1.00731
Ctrl-10%FBS	B12	12	1164	2.14777	0.983409	28.9519	1.22072
Ctrl-Cytokines	C01	12	1175	1.70213	0.779362	14.4681	0.61003
Hymecromone	C02	12	1121	1.15968	0.530988	20.8742	0.880137
Caffeic acid	C03	12	1242	2.57649	1.17971	21.3366	0.899631
Diloxanide furoate	C04	12	1261	1.90325	0.871452	23.3148	0.983043
Metyrapone	C05	12	1264	1.89873	0.869384	22.3101	0.940681
Urapidil hydrochloride	C06	12	1203	2.49377	1.14183	21.6126	0.911272
Fluspirilen	C07	12	1310	2.06107	0.943713	18.0916	0.762812
S-(+)-ibuprofen	C08	12	1311	1.373	0.628662	26.3921	1.11279
Ethynodiol diacetate	C09	12	1191	2.18304	0.99956	23.0898	0.973557
Nabumetone	C10	12	1269	1.26084	0.577306	23.2467	0.980168
Nisoxetine hydrochloride	C11	12	1117	2.05909	0.942805	20.6804	0.871965
Ctrl-Cytokines	C12	12	1165	1.88841	0.864658	14.7639	0.622505
Ctrl-ActivinA	D01	12	1239	2.42131	1.10866	20.0161	0.843958
(+)-Isoproterenol (+)-bitartrate salt	D02	12	1205	2.32365	1.06394	25.3942	1.07072
Monobenzone	D03	12	1236	1.94175	0.889079	15.3722	0.64815
2-Aminobenzenesulfonamide	D04	12	1178	1.35823	0.621902	22.7504	0.959245
Estrone	D05	12	1209	2.23325	1.02255	23.5732	0.993937
Lorglumide sodium salt	D06	12	1239	1.29136	0.591284	24.778	1.04474
Nitrendipine	D07	12	1267	1.49961	0.686632	19.5738	0.825307
Flurbiprofen	D08	12	1163	1.80567	0.826774	22.356	0.942614
Nimodipine	D09	12	1124	2.75801	1.26282	19.2171	0.810266
Bacitracin	D10	12	1181	1.77815	0.814173	23.5394	0.992511
L(-)-vesamicol hydrochloride	D11	12	1091	2.47479	1.13315	21.3566	0.900474
Ctrl-ActivinA	D12	12	1066	1.68856	0.773148	19.5122	0.822709
Ctrl-Follistatin	E01	12	1310	2.1374	0.978665	22.5954	0.95271
Nizatidine	E02	12	1199	2.50209	1.14564	23.0192	0.970577
Thioperamide maleate	E03	12	1314	1.36986	0.627227	18.6454	0.78616
Xamoterol hemifumarate	E04	12	1213	3.13273	1.4344	22.6711	0.955899
Rolipram	E05	12	1201	1.33222	0.609992	22.5645	0.951407
Thonzonium bromide	E06	12	952	2.41597	1.10621	1.36555	0.0575767
Idazoxan hydrochloride	E07	12	1199	1.75146	0.80195	24.02	1.01278
S(-)-terguride hydrogen maleate	E08	12	1132	2.29682	1.05166	21.1131	0.890208
Nilutamide	E09	12	1222	1.63666	0.749387	20.4583	0.862599
Ketorolac tromethamine	E10	12	1097	2.00547	0.918255	19.5077	0.822522
Protriptyline hydrochloride	E11	12	1276	1.5674	0.717673	18.1034	0.763311
Ctrl-Follistatin	E12	12	1267	1.73639	0.795048	23.3623	0.985043
Ctrl-25mM Glucose DMEM	F01	12	1085	1.84332	0.84401	22.212	0.936543
Propofol	F02	12	1269	1.41844	0.649469	24.9015	1.04994
S(-)Eticlopride hydrochloride	F03	12	1321	1.5897	0.727887	22.9372	0.967119
Primidone	F04	12	1223	1.39002	0.636458	21.9133	0.92395
Flucytosine	F05	12	1116	1.70251	0.779537	24.2832	1.02387
(-)-MK 801 hydrogen maleate	F06	12	1024	1.66016	0.760145	21.3867	0.901746
Bephenium hydroxynaphthoate	F07	12	1082	1.38632	0.634763	21.8115	0.919655
Dehydroisoandosterone 3-acetate	F08	12	1193	1.92791	0.882744	20.6203	0.869431
Benserazide hydrochloride	F09	12	1237	1.69766	0.777315	22.9588	0.96803
Iodipamide	F10	12	1179	2.29008	1.04857	21.7133	0.915517
Esculetin	F11	12	1066	1.40713	0.64429	19.0432	0.802933
Ctrl-25mM Glucose DMEM	F12	12	1135	1.05727	0.484097	24.9339	1.05131
Ctrl-5mM Glucose DMEM	G01	12	1215	1.893	0.86676	25.9259	1.09314
Pentetic acid	G02	12	1327	1.35644	0.621082	24.642	1.039
Bretylium tosylate	G03	12	1205	2.15768	0.987947	20.4979	0.864271
Pralidoxime chloride	G04	12	1154	1.81976	0.833222	22.1837	0.935351
Phenoxybenzamine hydrochloride	G05	12	1143	1.39983	0.640946	23.0971	0.973863
Salmeterol	G06	12	1156	2.07612	0.950606	23.4429	0.988443
Altretamine	G07	12	1118	2.14669	0.982917	24.2397	1.02204
Prazosin hydrochloride	G08	12	1134	2.20459	1.00943	23.0159	0.970438
Timolol maleate salt	G09	12	1096	2.18978	1.00265	23.4489	0.988696
(+,-)-Octopamine hydrochloride	G10	12	1249	2.24179	1.02646	19.2154	0.810194
(±)-Nipecotic acid	G11	12	1031	1.93986	0.888216	21.2415	0.895624
Ctrl-5mM Glucose DMEM	G12	12	1331	1.87829	0.860022	21.1119	0.890161
Ctrl-DMSO	H01	12	1125	1.86667	0.854701	21.7778	0.918235
Crotamiton	H02	12	874	2.40275	1.10016	23.2265	0.979321
Propranolol hydrochloride	H03	12	1231	1.78716	0.818299	24.208	1.0207
(S)-(-)-Atenolol	H04	12	1037	2.21794	1.01554	23.8187	1.00429
Tyloxapol	H05	12	1079	2.31696	1.06088	23.4476	0.988643
Florfenicol	H06	12	998	2.20441	1.00934	25.3507	1.06888
Megestrol acetate	H07	12	1039	1.05871	0.484757	22.5217	0.9496
Deoxycorticosterone	H08	12	799	3.50438	1.60457	20.5257	0.865441
Urosiol	H09	12	1078	1.76252	0.807016	22.6345	0.954358
Proparacaine hydrochloride	H10	12	1127	4.34783	1.99076	22.0053	0.927829
Aminocaproic acid	H11	12	977	2.04708	0.937309	22.9273	0.966704
Ctrl-DMSO	H12	12	1113	3.14465	1.43986	21.2938	0.897829
Ctrl-DMSO	A01	13	1243	1.60901	0.736726	23.3307	0.98371
Denatonium benzoate	A02	13	1401	1.49893	0.686323	24.9108	1.05033
Scopoletin	A03	13	1284	1.16822	0.534901	20.405	0.860353
Enilconazole	A04	13	1289	2.17223	0.994609	23.9721	1.01075
Methacycline hydrochloride	A05	13	1236	1.2945	0.592719	23.2201	0.979047
Gibberellic acid	A06	13	1195	1.33891	0.613055	22.9289	0.966769
Sotalol hydrochloride	A07	13	1184	2.95608	1.35352	25.1689	1.06122
6-Hydroxytropinone	A08	13	1255	2.15139	0.985071	24.2231	1.02134
Decamethonium bromide	A09	13	1347	1.7075	0.781821	22.1232	0.932801
3-Acetamidocoumarin	A10	13	1354	2.65879	1.21739	20.2363	0.853242
Roxarsone	A11	13	1281	1.79547	0.822103	23.185	0.977569
Ctrl-DMSO	A12	13	1281	2.65418	1.21528	23.3411	0.984152
Ctrl-10%FBS	B01	13	1139	1.58033	0.723596	35.4697	1.49554
Remoxipride Hydrochloride	B02	13	1326	1.88537	0.863264	22.6244	0.953933
THIP Hydrochloride	B03	13	1289	2.09465	0.959087	26.377	1.11216
Pirlindole mesylate	B04	13	1225	1.14286	0.523286	20.7347	0.874254
Pronethalol hydrochloride	B05	13	1216	1.31579	0.602468	23.1086	0.974346
Naftopidil dihydrochloride	B06	13	1232	1.78571	0.817635	20.4545	0.862442
Tracazolate hydrochloride	B07	13	1179	1.61154	0.737882	20.6107	0.869026
Zardaverine	B08	13	1306	1.22511	0.56095	20.4441	0.862002
Memantine Hydrochloride	B09	13	1255	0.876494	0.401325	20.8765	0.880233
Ozagrel hydrochloride	B10	13	1331	2.40421	1.10083	20.7363	0.874322
Piribedil hydrochloride	B11	13	1321	2.95231	1.35179	22.0288	0.928818
Ctrl-10%FBS	B12	13	1313	2.36101	1.08105	28.0274	1.18174
Ctrl-Cytokines	C01	13	1147	1.83086	0.838307	14.9956	0.632274
Nitrocaramiphen hydrochloride	C02	13	1235	2.10526	0.963948	22.1053	0.932043
Rilmenidine hemifumarate	C03	13	1259	1.74742	0.8001	18.6656	0.787014
Dimaprit dihydrochloride	C04	13	1402	1.56919	0.718492	21.5407	0.908237
Reserpinic acid hydrochloride	C05	13	1242	2.01288	0.921649	20.934	0.882657
Beta-sistosterol	C06	13	1197	2.1721	0.99455	23.0576	0.972199
Proscillaridin A	C07	13	1268	2.68139	1.22774	18.8486	0.794729
Sanguinarine	C08	13	1267	1.49961	0.686632	5.0513	0.212982
Harpagoside	C09	13	1355	1.54982	0.709622	23.8376	1.00509
Asiaticoside	C10	13	1423	1.6163	0.740066	22.4877	0.948168
Betulin	C11	13	1357	1.8423	0.843544	21.4444	0.904177
Ctrl-Cytokines	C12	13	1184	1.52027	0.696094	15.1182	0.637443
Ctrl-ActivinA	D01	13	1216	1.89145	0.866047	18.6678	0.787105
Gliquidone	D02	13	1244	1.84887	0.846554	25.5627	1.07782
Pizotifen malate	D03	13	1296	2.46914	1.13056	19.2901	0.813346
Ribavirin	D04	13	1272	0.86478	0.395961	20.9906	0.885043
Cyclopenthiazide	D05	13	1239	1.45278	0.665194	21.3882	0.90181
Fluvoxamine maleate	D06	13	1275	2.43137	1.11327	19.2941	0.813514
Cefalonium	D07	13	1436	1.67131	0.765251	21.6574	0.913159
Fluticasone propionate	D08	13	1254	2.79107	1.27796	22.6475	0.954907
Zuclopenthixol hydrochloride	D09	13	1304	1.99387	0.912942	20.7822	0.876258
Proguanil hydrochloride	D10	13	906	2.20751	1.01076	5.07726	0.214077
Lymecycline	D11	13	1230	2.19512	1.00509	26.3415	1.11066
Ctrl-ActivinA	D12	13	1279	2.42377	1.10978	16.5754	0.698885
Ctrl-Follistatin	E01	13	1365	2.63736	1.20758	25.5678	1.07804
Alfadolone acetate	E02	13	1103	2.17588	0.996284	24.2067	1.02065
Alfaxalone	E03	13	1263	1.10847	0.507542	22.3278	0.941426
Azapropazone	E04	13	1361	1.54298	0.706494	22.6304	0.954186
Meptazinol hydrochloride	E05	13	1225	2.85714	1.30822	18.5306	0.781322
Apramycin	E06	13	1215	2.05761	0.942131	23.1276	0.975147
Epitiostanol	E07	13	1199	2.41868	1.10746	20.6005	0.868596
Fursultiamine Hydrochloride	E08	13	1373	1.38383	0.633622	20.6118	0.869073
Gabexate mesilate	E09	13	1409	2.12917	0.974895	23.3499	0.984521
Pivampicillin	E10	13	1451	1.79187	0.820452	23.7078	0.999612
Talampicillin hydrochloride	E11	13	1189	2.0185	0.924223	21.6989	0.914909
Ctrl-Follistatin	E12	13	1424	1.89607	0.868163	20.0843	0.84683
Ctrl-25mM Glucose DMEM	F01	13	1304	1.99387	0.912942	22.6227	0.95386
Flucloxacillin sodium	F02	13	1337	1.72027	0.787669	24.3082	1.02493
Trapidil	F03	13	1216	1.72697	0.790739	23.0263	0.970878
Deptropine citrate	F04	13	1136	2.55282	1.16887	19.7183	0.8314
Sertraline	F05	13	1258	1.66932	0.764339	20.7472	0.874783
Ethamsylate	F06	13	1297	1.61912	0.741356	23.3616	0.985015
Moxonidine	F07	13	1319	2.27445	1.04141	16.9826	0.71605
Etilefrine hydrochloride	F08	13	1405	1.35231	0.619191	24.2705	1.02334
Alprostadil	F09	13	1386	1.8759	0.858929	22.0058	0.927848
Tribenoside	F10	13	1336	2.54491	1.16525	23.2784	0.981509
Rimexolone	F11	13	1364	2.27273	1.04063	20.6012	0.868625
Ctrl-25mM Glucose DMEM	F12	13	1222	2.61866	1.19902	21.6039	0.910905
Ctrl-5mM Glucose DMEM	G01	13	1234	3.40357	1.55841	24.2301	1.02164
Isradipine	G02	13	1194	1.34003	0.613568	18.7605	0.791014
Tiletamine hydrochloride	G03	13	1295	1.5444	0.707144	23.861	1.00607
Isometheptene mucate	G04	13	1220	2.13115	0.9758	21.4754	0.905486
Nifurtimox	G05	13	1315	1.90114	0.870486	25.0951	1.0581
Letrozole	G06	13	1201	2.91424	1.33436	22.1482	0.933854
Arbutin	G07	13	1386	2.5974	1.18929	21.7893	0.918722
Tocainide hydrochloride	G08	13	1286	2.48834	1.13935	22.8616	0.963932
Benzathine benzylpenicillin	G09	13	1323	1.73847	0.796004	20.4082	0.860487
Risperidone	G10	13	1246	1.1236	0.514467	18.6196	0.785073
Torsemide	G11	13	1254	1.43541	0.657237	22.4083	0.94482
Ctrl-5mM Glucose DMEM	G12	13	1181	2.2862	1.04679	22.2693	0.938958
Ctrl-DMSO	H01	13	1424	2.03652	0.932471	25	1.0541
Halofantrine hydrochloride	H02	13	1213	2.55565	1.17017	19.8681	0.837715
Articaine hydrochloride	H03	13	1229	1.87144	0.856887	22.9455	0.96747
Nomegestrol acetate	H04	13	1212	2.31023	1.0578	24.0924	1.01583
Pancuronium bromide	H05	13	1360	1.47059	0.673346	22.6471	0.954887
Molindone hydrochloride	H06	13	1370	1.45985	0.668431	22.1898	0.935607
Alcuronium chloride	H07	13	1262	2.37718	1.08845	19.5721	0.825235
Zalcitabine	H08	13	1330	0.977444	0.447547	20.8271	0.878149
Methyldopate hydrochloride	H09	13	1246	2.88925	1.32291	17.8973	0.754618
Levocabastine hydrochloride	H10	13	1409	2.34209	1.07238	26.2598	1.10721
Pyrvinium pamoate	H11	13	819	85.4701	39.1347	1.9536	0.0823714
Ctrl-DMSO	H12	13	1416	2.75424	1.2611	20.6921	0.872458
Ctrl-DMSO	A01	14	1391	2.80374	1.28376	25.5931	1.0791
Etomidate	A02	14	1456	1.8544	0.849082	20.9478	0.88324
Tridihexethyl chloride	A03	14	1410	2.97872	1.36388	20.3546	0.858229
Penbutolol sulfate	A04	14	1253	1.19713	0.548135	19.4733	0.821068
Prednicarbate	A05	14	1288	1.63043	0.746536	21.4286	0.903511
Sertaconazole nitrate	A06	14	1253	2.15483	0.986643	20.0319	0.844623
Repaglinide	A07	14	1227	1.62999	0.746333	21.8419	0.920938
Piretanide	A08	14	1087	2.85189	1.30581	14.4434	0.60899
Piperacetazine	A09	14	1377	1.52505	0.698285	22.0044	0.927788
Oxyphenbutazone	A10	14	1475	1.49153	0.682933	21.8983	0.923317
Quinethazone	A11	14	1379	2.24801	1.02931	24.293	1.02428
Ctrl-DMSO	A12	14	1369	1.68006	0.769258	22.206	0.93629
Ctrl-10%FBS	B01	14	1441	1.11034	0.508397	29.3546	1.2377
Moricizine hydrochloride	B02	14	1601	1.81137	0.829381	22.5484	0.950728
Iopanoic acid	B03	14	1569	1.84831	0.846296	21.4149	0.902935
Pivmecillinam hydrochloride	B04	14	1390	1.94245	0.889398	22.1583	0.934278
Levopropoxyphene napsylate	B05	14	1363	1.83419	0.83983	23.0374	0.971346
Piperidolate hydrochloride	B06	14	1307	1.75976	0.805749	21.4231	0.903281
Trifluridine	B07	14	1036	1.5444	0.707144	12.3552	0.520943
Oxprenolol hydrochloride	B08	14	1264	1.66139	0.760711	21.3608	0.900652
Ondansetron Hydrochloride	B09	14	1350	1.48148	0.678334	23.4815	0.99007
Propoxycaine hydrochloride	B10	14	1254	2.15311	0.985856	22.7273	0.958269
Oxaprozin	B11	14	1293	1.85615	0.849885	24.2846	1.02393
Ctrl-10%FBS	B12	14	1278	3.91236	1.79138	29.1862	1.2306
Ctrl-Cytokines	C01	14	1325	1.43396	0.656576	16.6038	0.700079
Phensuximide	C02	14	1473	1.69722	0.777114	21.317	0.898808
Ioxaglic acid	C03	14	1613	2.41785	1.10708	23.3726	0.985479
Naftifine hydrochloride	C04	14	1377	2.25127	1.0308	21.6412	0.912478
Meprylcaine hydrochloride	C05	14	1360	1.39706	0.639679	24.4118	1.02929
Milrinone	C06	14	1430	1.60839	0.736443	25.4545	1.07326
Methantheline bromide	C07	14	1263	2.21694	1.01508	18.5273	0.781183
Ticarcillin sodium	C08	14	1342	1.86289	0.852972	20.1192	0.848304
Thiethylperazine malate	C09	14	1436	2.22841	1.02034	19.3593	0.816264
Mesalamine	C10	14	1363	1.32062	0.604678	21.5701	0.909477
alpha-Santonin	C11	14	1388	1.29683	0.593787	19.5245	0.823228
Ctrl-Cytokines	C12	14	1247	1.60385	0.734363	11.7883	0.49704
Ctrl-ActivinA	D01	14	1590	2.32704	1.0655	20.6289	0.869795
Imidurea	D02	14	1622	1.97287	0.90333	24.8459	1.0476
Lansoprazole	D03	14	1375	1.38182	0.632701	22.9091	0.965935
Bethanechol chloride	D04	14	1452	1.44628	0.662217	20.5923	0.86825
Cyproterone acetate	D05	14	1547	1.93924	0.887929	21.6548	0.91305
(R)-Propranolol hydrochloride	D06	14	1278	2.11268	0.967343	20.266	0.854494
Ciprofibrate	D07	14	1382	2.38784	1.09334	22.3589	0.942737
Tropine	D08	14	1450	3.03448	1.38942	22.3448	0.942144
Benzylpenicillin sodium	D09	14	1325	1.73585	0.794803	22.1887	0.93556
Chlorambucil	D10	14	1464	1.77596	0.813167	21.9945	0.927374
Methiazole	D11	14	1444	2.70083	1.23664	22.3684	0.943139
Ctrl-ActivinA	D12	14	1418	1.76305	0.807256	18.5472	0.782023
Ctrl-Follistatin	E01	14	1406	1.77809	0.814146	23.1152	0.974627
(S)-propranolol hydrochloride	E02	14	1530	1.43791	0.658383	21.9608	0.925951
(-)-Eseroline fumarate salt	E03	14	1410	1.84397	0.844309	20.3546	0.858229
Condelphine	E04	14	1452	2.06612	0.946024	25.4821	1.07442
Leucomisine	E05	14	1389	2.5198	1.15375	23.2541	0.980484
Dubinidine	E06	14	1420	0.84507	0.386937	23.5211	0.991741
D-cycloserine	E07	14	1287	2.0202	0.925001	21.4452	0.904213
2-Chloropyrazine	E08	14	1388	1.58501	0.725739	21.9741	0.926511
(+,-)-Synephrine	E09	14	1293	2.01083	0.920709	23.2792	0.98154
(S)-(-)-Cycloserine	E10	14	1263	0.950119	0.435036	21.6152	0.91138
Homosalate	E11	14	1396	1.7192	0.787178	21.4183	0.90308
Ctrl-Follistatin	E12	14	1461	1.36893	0.626797	23.9562	1.01009
Ctrl-25mM Glucose DMEM	F01	14	1555	1.09325	0.500571	24.8875	1.04935
Spaglumic acid	F02	14	1438	1.5299	0.700505	23.2267	0.979327
(-)-Adenosine 3',5'-cyclic monophosphate	F03	14	1614	1.79678	0.822701	25.1549	1.06063
(-)-Quinpirole hydrochloride	F04	14	1380	2.10145	0.962202	21.2319	0.895218
Sulfadoxine	F05	14	1487	1.61399	0.739005	22.8648	0.964069
Cyclopentolate hydrochloride	F06	14	1451	2.61888	1.19912	23.0875	0.973459
Estriol	F07	14	1456	1.78571	0.817635	20.261	0.854281
(-)-Isoproterenol hydrochloride	F08	14	1435	2.85714	1.30822	22.3693	0.943177
Kaempferol	F09	14	1371	4.01167	1.83685	19.1831	0.808832
Nialamide	F10	14	1278	2.11268	0.967343	19.0141	0.801707
Vitamin K2	F11	14	1348	2.15134	0.985044	21.0682	0.888318
Ctrl-25mM Glucose DMEM	F12	14	1376	2.61628	1.19793	20.3488	0.857985
Ctrl-5mM Glucose DMEM	G01	14	1515	2.31023	1.0578	24.2904	1.02418
Netilmicin sulfate	G02	14	1674	1.43369	0.656452	24.0143	1.01254
Loracarbef	G03	14	1431	1.46751	0.671935	20.1258	0.848581
Quinic acid	G04	14	1438	1.5299	0.700505	25.0348	1.05556
Natamycin	G05	14	1316	3.26748	1.4961	21.0486	0.887491
Verteporfin	G06	14	1395	2.22222	1.0175	20.5018	0.864434
Meropenem	G07	14	1419	2.46653	1.12936	24.3129	1.02513
Ramipril	G08	14	1318	1.36571	0.625323	21.2443	0.895742
Mephenytoin	G09	14	1328	2.63554	1.20675	22.4398	0.946147
Rifabutin	G10	14	1348	1.48368	0.67934	21.9585	0.925853
Parbendazole	G11	14	1191	2.267	1.038	20.487	0.86381
Ctrl-5mM Glucose DMEM	G12	14	1479	1.96078	0.897795	21.8391	0.92082
Ctrl-DMSO	H01	14	1485	2.62626	1.2025	24.5118	1.03351
Mecamylamine hydrochloride	H02	14	1549	2.00129	0.916342	25.3712	1.06975
Procarbazine hydrochloride	H03	14	1301	1.84473	0.844659	21.445	0.904206
Viomycin sulfate	H04	14	1448	1.45028	0.664046	20.511	0.864825
Saquinavir mesylate	H05	14	1355	1.40221	0.642039	19.1882	0.809048
Ronidazole	H06	14	1262	1.42631	0.653071	25.7528	1.08584
Dorzolamide hydrochloride	H07	14	1342	1.86289	0.852972	21.6841	0.914283
Azaperone	H08	14	1178	1.86757	0.855115	24.7029	1.04157
Cefepime hydrochloride	H09	14	1410	1.56028	0.714416	19.2199	0.810383
Clocortolone pivalate	H10	14	1415	2.33216	1.06784	20.3534	0.858176
Cyclacillin	H11	14	1358	1.7673	0.809206	21.0604	0.887987
Ctrl-DMSO	H12	14	1390	2.44604	1.11998	26.6187	1.12235
